# Supplementary material for: Dissecting host stress responses for predictable heterologous gene expression in E. coli
Source: Nucleic Acids Res. 2026 Mar 30;54(6):gkag256. doi: 10.1093/nar/gkag256 (PMC13034041; doi:10.1093/nar/gkag256)
Supplement: gkag256_Supplemental_Files [file gkag256_supplemental_files.zip]

Archive with 6 entries (6 files):
- Supplementary Data File 1.xlsx
- Supplementary Data File 2.xlsx
- Supplementary Data File 3.xlsx
- Supplementary Data File 4.xlsx
- Supplementary Data File 5.xlsx
- Supplementary Figures.pdf
