# Supplementary material for: Dissecting host stress responses for predictable heterologous gene expression in E. coli
Source: Nucleic Acids Res. 2026 Mar 30;54(6):gkag256. doi: 10.1093/nar/gkag256 (PMC13034041; doi:10.1093/nar/gkag256)
Supplement: gkag256_Supplemental_Files [file gkag256_supplemental_files.zip › Supplementary Data File 1.xlsx]

## Sheet: 1_Plasmids
Plasmid ID	genotype	description	Marker	BioBricks used	Source	Addgene ID
pET-52b	pT7::lacO::MCS lacI Am R ColE1	Expression vector with T7 promoter	Ampicillin	-	Novagen
pGE3	araC Para::gam-bet-exo tetR PlacI::tetO::gRNA for pSD128 Pj23105::MAD7 Am R SC101(ts)	contains lambda red genes and MAD7 endonuclease	Ampicillin, Tetracycline	-	doi: 10.1021/acssynbio.1c00337
pHM657	araC Para::gam-bet-exo tetR PlacI::tetO::gRNA for pSD128 Pj23105::Cas9 Am R SC101(ts)	contains lambda red genes and Cas9 endonuclease	Chloramphenicol	-	doi: 10.1021/acssynbio.1c00337
pSD103	PrhaBAD::6his_TEV_BRA rhaS rhaR Am R ColE1	Heterologous gene: Brazzein (BRA)	Ampicillin	SD_BB129, SD_BB134	This study	245803
pSD107	PrhaBAD::6his_TEV_ALA rhaS rhaR Am R ColE1	Heterologous gene: alpha-lactalbumin (ALA)	Ampicillin	SD_BB129, SD_BB138	This study	245804
pSD108	PrhaBAD::6his_TEV_BLG rhaS rhaR Am R ColE1	Heterologous gene: beta-lactoglobulin (BLG)	Ampicillin	SD_BB129, SD_BB139	This study	245805
pSD112	PrhaBAD::6his_TEV_OVA rhaS rhaR Am R ColE1	Heterologous gene: Ovalbumin (OVA)	Ampicillin	SD_BB129, SD_BB143	This study	245806
pSD114	PrhaBAD::6his_TEV_MFP5(2) rhaS rhaR Am R ColE1	Heterologous gene: MFP5(2)	Ampicillin	SD_BB129, SD_BB145	This study	245807
pSD122	rhaS rhaR Am R ColE1	Promoter and MCS removed	Ampicillin	SD_BB153	This study	245808
pSD128	21bp gRNA sequence for rhaD sacB Cm R	contains gRNA targeting rhaD (MAD7)	Chloramphenicol	GE_BB26, SD_PR441+SD_PR442	This study	245809
pSD174	PrhaBAD::(RBS_3)_6his_TEV_eGFP rhaS rhaR Am R ColE1	Heterologous gene: eGFP	Ampicillin	SD_BB197, SD_BB199	This study	245810
pSD178	PrhaBAD::6his_TEV_eGFP-BLG rhaS rhaR Am R ColE1	Heterologous gene: eGFP-BLG (GGGGS linker)	Ampicillin	SD_BB197, SD_BB203	This study	245811
pSD180	PrhaBAD::6his_TEV_eGFP-ALA rhaS rhaR Am R ColE1	Heterologous gene: eGFP-ALA (no linker)	Ampicillin	SD_BB197, SD_BB205	This study	245812
pSD206	pT7::lacO::6his_TEV_BLG lacI Am R ColE1	pET-52B vector with heterologous gene: BLG	Ampicillin	SD_BB220, SD_BB218	This study	245813
pSD208	lacI Am R ColE1	pET-52B vector with promoter and MCS removed	Ampicillin	SD_BB219	This study	245814
pSD250	PrhaBAD::6his_TEV_eGFP J23117::rspAB::t500 rhaS rhaR Am R ColE1	pSD108 modified with constitutive expression of rspAB	Ampicillin	SD_BB226, SD_BB227	This study	245815
pSD282	P_J23119::gRNA for rspA sacB CmR	contains gRNA targeting rspA (Cas9)	Chloramphenicol	HMB80, SD_PR790+SD_PR791	This study	245816
pSD334	PrhaBAD::(RBS_2)_6his_TEV_eGFP rhaS rhaR Am R ColE1	Heterologous gene: RBS-2_eGFP	Ampicillin	SD_BB242, SD_BB245	This study	245817
pSD335	PrhaBAD::(RBS_1)_6his_TEV_eGFP rhaS rhaR Am R ColE1	Heterologous gene: RBS-1_eGFP	Ampicillin	SD_BB242, SD_BB246	This study	245818
pSD339	pT7::lacO::(RBS_2)_6his_TEV_eGFP lacI Am R ColE1	pET-52B vector with heterologous gene: RBS-2_eGFP	Ampicillin	SD_BB243, SD_BB250	This study	245819
pSD340	pT7::lacO::(RBS_1)_6his_TEV_eGFP lacI Am R ColE1	pET-52B vector with heterologous gene: RBS-1_eGFP	Ampicillin	SD_BB243, SD_BB251	This study	245820
pSD343	PrhaBAD::(RBS_Null)_6his_TEV_eGFP rhaS rhaR Am R ColE1	Heterologous gene: RBS-Null_eGFP	Ampicillin	SD_BB257, SD_BB255	This study	245821
pSD344	pT7::lacO::(RBS_Null)_6his_TEV_eGFP lacI Am R ColE1	pET-52B vector with heterologous gene: RBS-Null_eGFP	Ampicillin	SD_BB258, SD_BB256	This study	245822
pSD472	PrhaBAD::6his_TEV_MT1 rhaS rhaR Am R ColE1	Heterologous gene: MT1	Ampicillin	SD_BB339, SD_BB338	This study	245823
pSD473	pT7::lacO::(RBS_3)_6his_TEV_eGFP lacI Am R ColE1	pET-52B vector with heterologous gene: RBS-3_eGFP	Ampicillin	SD_BB340, SD_BB341	This study	245824
pSD475	pT7::lacO:(RBS_4)_6his_TEV_eGFP lacI Am R ColE1	pET-52B vector with heterologous gene: RBS-4_eGFP	Ampicillin	SD_BB218, SD_BB220	This study	245825
pSD51	PrhaBAD::6his_TEV_MBP rhaS rhaR Am R ColE1	Heterologous gene: MBP	Ampicillin	-	doi: 10.1016/j.ymben.2020.07.002
pSD78	sopABC lacY PlacUV5::lacO::lacZ::T7 Cm R repE Ori-2	Single copy plasmid for T7 RNAP-lacY expression	Chloramphenicol	-	This study	245827
pSD98	PrhaBAD::6his_TEV_MNEI rhaS rhaR Am R ColE1	Heterologous gene: MNEI	Ampicillin	SD_BB129, SD_BB130	This study	245828
pSD99	PrhaBAD::6his_TEV_Thaumatin_II rhaS rhaR Am R ColE1	Heterologous gene: Thaumatin_II	Ampicillin	SD_BB129, SD_BB131	This study	245829

## Sheet: 2_BioBricks
BioBrick ID	Description	Forward primer	Reverse primer	Template	Source	Sequence
GE_BB26	gRNA plasmid backbone for MAD7				Received from Se Hyeuk Kim	aaagacccguccgccatgccgtaccgaccccaatacccgattccgacaccgtagcactgtgacccggccaactcccaccatttgcatcatctgccgctggacggctgtttcccaatgtgacccggccaactcccaccattgcactgtgacccggccaactcccaccattgcactgtgacccggccaactcccaccattgcactgtgacccggccaactcccaccattgcactgtgacccggccaactcccaccatttgcatcatctgccgctggacggctgtttcccaatgtgcgccaccccatctcgggaagcttgggcccgaacaaaaactcatctcagaagaggatctgaatagcgccgtcgaccatcatcatcatcatcattgagtttaaacggt…
HMB80	gRNA plasmid backbone for CAS9				Received from Se Hyeuk Kim	tagcaagtuaaaataaggctagtccgttatcaacttgaaaaagtggcaccgagtcggtgctttttttgaagcttgggcccgaacaaaaactcatctcagaagaggatctgaatagcgccgtcgaccatcatcatcatcatcattgagtttaaacggtctccagcttggctgttttggcggatgagagaagattttcagcctgatacagattaaatcagaacgcagaagcggtctgataaaacagaatttgcctggcggcagtagcgcggtggtcccacctgaccccatgccgaactcagaagtgaaacgccgtagcgccgatggtagtgtggggtctccccatgcgagagtagggaactgccaggcatcaaataaaacgaaaggctcagtcgaaagact…
SD_BB129	pSD51 backbone	SD_PR432	SD_PR433	pSD51	This study	taacagtaaaggtggatacggatccgaattcgaggccggcgactagtcttggactcctgttgatagatccagtaatgacctcagaactccatctggatttgttcagaacgctcggttgccgccgggcgttttttattggtgagaatccaggggtccccaataattacgatttaaattagtagcccgcctaatgagcgggcttttttttaattcccctatttgtttatttttctaaatacattcaaatatgtatccgctcatgagacaataaccctgataaatgcttcaataatattgaaaaaggaagagtatgagcattcagcattttcgtgtggcgctgattccgttttttgcggcgttttgcctgccggtgtttgcgcatccggaaaccctggtgaa…
SD_BB130	MNEI insert	SD_PR430	SD_PR431		This study	aacctgtacttccaatccatgggggaatgggagattatcgacattggcccgtttactcagaacctggggaagtttgcggtcgatgaggagaataagatcggccaatatgggcgtctgacatttaacaaagttatccgcccatgtatgaaaaagacaatttacgaaaacgaaggatttcgtgagattaagggttacgaataccaactgtatgtgtatgcgtctgacaagctgtttcgcgccgacatctcagaggattataagactcgtggtcgtaaattgctgcgcttcaatgggccagtcccgcccccataacagtaaaggtggatacgg
SD_BB131	Thaumatin_II insert	SD_PR430	SD_PR431		This study	aacctgtacttccaatccatggcagcaacaacttgtttctttttcttgttcccgttcttgttactgctgactttaagtcgcgcggcaacatttgagatcgttaaccgttgctcatatacggtttgggccgccgcgtctaagggggacgcagcgttggacgctgggggtcgccagttaaattccggggaatcctggaccatcaacgtagagccgggcactaaaggtggaaagatctgggcacgtacggactgctacttcgacgatagtgggcgcgggatctgtcgcactggagattgcggggggttactgcaatgcaaacgttttggtcgcccaccaactacacttgccgaattttcattgaaccaatacgggaaagattatattgacatcagcaacatc…
SD_BB134	Brazzein insert	SD_PR430	SD_PR431		This study	atgcaggacaaatgtaaaaaagtctatgagaactaccccgtgagcaaatgccaacttgccaatcaatgtaattatgattgcaaacttgataagcacgctcgttcgggggaatgcttttacgatgagaaacgtaacttacagtgcatttgtgattactgtgagtactaa
SD_BB138	alpha-lactalbumin insert	SD_PR430	SD_PR431		This study	atggagcaactgacgaaatgcgaagtgttccgcgagttaaaggatttgaaagggtacgggggagtaagtttgccggagtgggtctgcactaccttccacacgtcggggtatgacacccaggcgattgtccaaaacaatgactccacggagtacggtttgtttcaaatcaataacaaaatctggtgtaaagatgatcaaaacccgcattcaagcaatatctgtaatatctcgtgtgataaatttttagatgatgacttgaccgatgacatcatgtgcgttaaaaagatcctggataaagtcggtattaattactggttagcacacaaagcgttgtgctctgagaagttggatcaatggttgtgtgagaaattgtaa
SD_BB139	beta-lactoglobulin insert	SD_PR430	SD_PR431		This study	atgttgattgtgacgcagacaatgaaggggttagacatccagaaagtggcgggtacttggtactctttagcgatggcagcttcggatattagcttgcttgatgcccagtctgccccgttgcgcgtgtatgttgaggagttgaaaccgactcccgaaggggatcttgaaattcttttgcaaaagtgggaaaatggggagtgtgctcagaaaaaaatcattgctgaaaaaactaaaatcccagctgtatttaagattgatgcattaaacgagaacaaggtcttggtgttggacactgattacaaaaagtaccttttattctgtatggaaaattctgcggaaccggagcaatcacttgcgtgtcaatgcttggtgcgtacgccggaggtagacgatgaagca…
SD_BB143	Ovalbumin insert	SD_PR430	SD_PR431		This study	atgggcagtattggtgctgcgagtatggaattttgttttgatgtctttaaagaattaaaagtgcaccatgcgaatgaaaatatcttttattgcccaatcgcaatcatgtctgctttggcgatggtttaccttggtgctaaagattccactcgcactcaaattaataaggtagttcgcttcgataaattgcctggttttggcgattctatcgaggcccaatgcggtacaagcgttaatgtacatagttccttgcgcgatattttaaaccaaatcacgaaaccaaacgacgtatatagtttttctttggcctcccgcctttatgcagaggagcgttatccaatccttcctgaatacttacagtgcgtcaaagaactgtatcgcggggggcttgaaccaatc…
SD_BB145	MFP5(2) insert	SD_PR430	SD_PR431		This study	atgtcctcagaggagtataaaggtggctattaccctgggaatacgtaccactatcactccggcggcagctaccatgggtcaggttatcacggcggatataagggcaagtattacggaaaagccaagaagtattactacaaatataagaactcgggtaaatataagtaccttaagaaagcgcgtaagtatcatcgcaaaggctataaaaaatactatggtggaggaagtagctctagcgaggaatataagggaggttactatccgggcaacacctaccattatcactcaggtggaagctatcacggctctggttaccatgggggatacaaaggaaaatactacggaaaggcgaagaagtactattataaatataaaaattccgggaaatataaatatttg…
SD_BB153	pSD51 backbone for empty plasmid, USER overhangs	SD_PR478	SD_PR479	pSD51	This study	agaataattutaacagtaaaggtggatacggatccgaattcgaggccggcgactagtcttggactcctgttgatagatccagtaatgacctcagaactccatctggatttgttcagaacgctcggttgccgccgggcgttttttattggtgagaatccaggggtccccaataattacgatttaaattagtagcccgcctaatgagcgggcttttttttaattcccctatttgtttatttttctaaatacattcaaatatgtatccgctcatgagacaataaccctgataaatgcttcaataatattgaaaaaggaagagtatgagcattcagcattttcgtgtggcgctgattccgttttttgcggcgttttgcctgccggtgtttgcgcatccggaaa…
SD_BB195	eGFP gBlock				This study	atggtatcaaaaggcgaagaactgttcaccggagtagtccctattcttgttgaattggacggcgatgtaaatgggcataagttttctgtgtccggagaaggagaaggagacgccacatacgggaagttaaccttgaagtttatttgtactacgggcaagttacctgttccgtggcctactttggtgaccacgctgacatatggcgttcagtgcttctcacgttaccctgaccacatgaaacagcacgattttttcaagtccgctatgcccgaggggtatgtgcaggagcgtaccatcttctttaaagacgatggtaattacaagacacgtgcagaagttaaattcgagggggatacattggtaaaccgtatcgagttaaagggtatcgacttcaaggaa…
SD_BB197	eGFP insert, USER overhangs	SD_PR628	SD_PR630	SD_BB195	This study	acttccaauccatggtatcaaaaggcgaagaactgttcaccggagtagtccctattcttgttgaattggacggcgatgtaaatgggcataagttttctgtgtccggagaaggagaaggagacgccacatacgggaagttaaccttgaagtttatttgtactacgggcaagttacctgttccgtggcctactttggtgaccacgctgacatatggcgttcagtgcttctcacgttaccctgaccacatgaaacagcacgattttttcaagtccgctatgcccgaggggtatgtgcaggagcgtaccatcttctttaaagacgatggtaattacaagacacgtgcagaagttaaattcgagggggatacattggtaaaccgtatcgagttaaagggtatcg…
SD_BB199	eGFP backbone, USER overhangs	SD_PR644	SD_PR627	pSD107	This study	attgggcauggacgaactgtacaaataacagtaaaggtggatacggatccgaattcgaggccggcgactagtcttggactcctgttgatagatccagtaatgacctcagaactccatctggatttgttcagaacgctcggttgccgccgggcgttttttattggtgagaatccaggggtccccaataattacgatttaaattagtagcccgcctaatgagcgggcttttttttaattcccctatttgtttatttttctaaatacattcaaatatgtatccgctcatgagacaataaccctgataaatgcttcaataatattgaaaaaggaagagtatgagcattcagcattttcgtgtggcgctgattccgttttttgcggcgttttgcctgccggtgt…
SD_BB203	eGFP-GGGGS-Betalacto backbone, USER overhangs	SD_PR634	SD_PR627	pSD108	This study	attgggcauggacgaactgtacaaagagcaactgacgaaatgcgaagtgttccgcgagttaaaggatttgaaagggtacgggggagtaagtttgccggagtgggtctgcactaccttccacacgtcggggtatgacacccaggcgattgtccaaaacaatgactccacggagtacggtttgtttcaaatcaataacaaaatctggtgtaaagatgatcaaaacccgcattcaagcaatatctgtaatatctcgtgtgataaatttttagatgatgacttgaccgatgacatcatgtgcgttaaaaagatcctggataaagtcggtattaattactggttagcacacaaagcgttgtgctctgagaagttggatcaatggttgtgtgagaaattgtaaca…
SD_BB205	eGFP-Alphalactal backbone, USER overhangs	SD_PR636	SD_PR627	pSD108	This study	attgggcauggacgaactgtacaaaggcgggggtggttcgttgattgtgacgcagacaatgaaggggttagacatccagaaagtggcgggtacttggtactctttagcgatggcagcttcggatattagcttgcttgatgcccagtctgccccgttgcgcgtgtatgttgaggagttgaaaccgactcccgaaggggatcttgaaattcttttgcaaaagtgggaaaatggggagtgtgctcagaaaaaaatcattgctgaaaaaactaaaatcccagctgtatttaagattgatgcattaaacgagaacaaggtcttggtgttggacactgattacaaaaagtaccttttattctgtatggaaaattctgcggaaccggagcaatcacttgcgtgtca…
SD_BB218	pET-52B backbone for BLG insert, USER overhangs	SD_PR669	SD_PR670	pET-52b	This study	atacggaugccaccgctgagcaataactagcataaccccttggggcctctaaacgggtcttgaggggttttttgctgaaaggaggaactatatccggattggcgaatgggacgcgccctgtagcggcgcattaagcgcggcgggtgtggtggttacgcgcagcgtgaccgctacacttgccagcgccctagcgcccgctcctttcgctttcttcccttcctttctcgccacgttcgccggctttccccgtcaagctctaaatcgggggctccctttagggttccgatttagtgctttacggcacctcgaccccaaaaaacttgattagggtgatggttcacgtagtgggccatcgccctgatagacggtttttcgccctttgacgttggagtccacgtt…
SD_BB219	pET-52B backbone for empty plasmid, USER overhangs	SD_PR669	SD_PR675	pET-52b	This study	atacggatgccaccgctgagcaataactagcataaccccttggggcctctaaacgggtcttgaggggttttttgctgaaaggaggaactatatccggattggcgaatgggacgcgccctgtagcggcgcattaagcgcggcgggtgtggtggttacgcgcagcgtgaccgctacacttgccagcgccctagcgcccgctcctttcgctttcttcccttcctttctcgccacgttcgccggctttccccgtcaagctctaaatcgggggctccctttagggttccgatttagtgctttacggcacctcgaccccaaaaaacttgattagggtgatggttcacgtagtgggccatcgccctgatagacggtttttcgccctttgacgttggagtccacgtt…
SD_BB220	BLG insert for pET-52B, USER overhangs	SD_PR671	SD_PR672	pSD108	This study	aaggagacutctaatgcaccatcatcatcatcattcttctggtgtagatctgggtaccgagaacctgtacttccaatccatgttgattgtgacgcagacaatgaaggggttagacatccagaaagtggcgggtacttggtactctttagcgatggcagcttcggatattagcttgcttgatgcccagtctgccccgttgcgcgtgtatgttgaggagttgaaaccgactcccgaaggggatcttgaaattcttttgcaaaagtgggaaaatggggagtgtgctcagaaaaaaatcattgctgaaaaaactaaaatcccagctgtatttaagattgatgcattaaacgagaacaaggtcttggtgttggacactgattacaaaaagtaccttttattctg…
SD_BB226	rspAB sequence insert, USER overhangs	SD_PR734	SD_PR735	K-12 MG1655 genome	This study	attggtatuattcagaaaaagtgagtaagactttgcagcaatgtttttgatcctgttcaaataaactaatggcatcagcaacatgctggaaatcaaacgtatgggtaattaatttttctggtttaattaaccctttacttaaccagtcgataacgatcgggaatttatttgcatttaagcgtgaagagaaaatagagagttcttttccggtaattccttgctgaatcacttcagacggttcactggagaaccccatcaatacaatacgtgccgctggagaagccagcgttacggcctctttcaggatagaaggatgacaagccgcatcgataattaatgtcggcttgatgcctttttcagtgaaaatctcgccaagcggtgtctggctgttattaatcg…
SD_BB227	backbone for rspAB coexpression, USER overhangs	SD_PR736	SD_PR737	pSD174	This study	aataccaauaacggcgagtacaaagcccgccgaaaggcgggcttttctgtgcctaatgagcgggcttttttttaattcccctatttgtttatttttctaaatacattcaaatatgtatccgctcatgagacaataaccctgataaatgcttcaataatattgaaaaaggaagagtatgagcattcagcattttcgtgtggcgctgattccgttttttgcggcgttttgcctgccggtgtttgcgcatccggaaaccctggtgaaagtgaaagatgcggaagatcaactgggtgcgcgcgtgggctatattgaactggatctgaacagcggcaaaattctggaatcttttcgtccggaagaacgttttccgatgatgagcacctttaaagtgctgctgtg…
SD_BB242	pSD51 backbone, eGFP	SD_PR941	SD_PR942	pSD174	This study	attgggcauggacgaactgtacaaataacagtaaaggtggatacggatccgaattcgaggccggcgactagtcttggactcctgttgatagatccagtaatgacctcagaactccatctggatttgttcagaacgctcggttgccgccgggcgttttttattggtgagaatccaggggtccccaataattacgatttaaattagtagcccgcctaatgagcgggcttttttttaattcccctatttgtttatttttctaaatacattcaaatatgtatccgctcatgagacaataaccctgataaatgcttcaataatattgaaaaaggaagagtatgagcattcagcattttcgtgtggcgctgattccgttttttgcggcgttttgcctgccggtgt…
SD_BB243	pET-52B backbone	SD_PR960	SD_PR944	pSD206	This study	attgggcauggacgaactgtacaaataaccgacgacggtccgctgagcaataactagcataaccccttggggcctctaaacgggtcttgaggggttttttgctgaaaggaggaactatatccggattggcgaatgggacgcgccctgtagcggcgcattaagcgcggcgggtgtggtggttacgcgcagcgtgaccgctacacttgccagcgccctagcgcccgctcctttcgctttcttcccttcctttctcgccacgttcgccggctttccccgtcaagctctaaatcgggggctccctttagggttccgatttagtgctttacggcacctcgaccccaaaaaacttgattagggtgatggttcacgtagtgggccatcgccctgatagacggtttt…
SD_BB245	insert for pSD51 backbone, RBS2-eGFP	SD_PR946	SD_PR630	pSD174	This study	atcttaatcaugctatggaggttttctaatgcaccatcatcatcatcattcttctggtgtagatctgggtaccgagaacctgtacttccaatccatggtatcaaaaggcgaagaactgttcaccggagtagtccctattcttgttgaattggacggcgatgtaaatgggcataagttttctgtgtccggagaaggagaaggagacgccacatacgggaagttaaccttgaagtttatttgtactacgggcaagttacctgttccgtggcctactttggtgaccacgctgacatatggcgttcagtgcttctcacgttaccctgaccacatgaaacagcacgattttttcaagtccgctatgcccgaggggtatgtgcaggagcgtaccatcttctttaa…
SD_BB246	insert for pSD51 backbone, RBS1-eGFP	SD_PR947	SD_PR630	pSD174	This study	atcttaatcaugcaggggagggtttctaatgcaccatcatcatcatcattcttctggtgtagatctgggtaccgagaacctgtacttccaatccatggtatcaaaaggcgaagaactgttcaccggagtagtccctattcttgttgaattggacggcgatgtaaatgggcataagttttctgtgtccggagaaggagaaggagacgccacatacgggaagttaaccttgaagtttatttgtactacgggcaagttacctgttccgtggcctactttggtgaccacgctgacatatggcgttcagtgcttctcacgttaccctgaccacatgaaacagcacgattttttcaagtccgctatgcccgaggggtatgtgcaggagcgtaccatcttctttaa…
SD_BB250	insert for pET-52B backbone, RBS2-eGFP	SD_PR951	SD_PR630	pSD174	This study	aattcctctuaatcatgctatggaggttttctaatgcaccatcatcatcatcattcttctggtgtagatctgggtaccgagaacctgtacttccaatccatggtatcaaaaggcgaagaactgttcaccggagtagtccctattcttgttgaattggacggcgatgtaaatgggcataagttttctgtgtccggagaaggagaaggagacgccacatacgggaagttaaccttgaagtttatttgtactacgggcaagttacctgttccgtggcctactttggtgaccacgctgacatatggcgttcagtgcttctcacgttaccctgaccacatgaaacagcacgattttttcaagtccgctatgcccgaggggtatgtgcaggagcgtaccatcttc…
SD_BB251	insert for pET-52B backbone, RBS1-eGFP	SD_PR952	SD_PR630	pSD174	This study	aattcctctuaatcatgcaggggagggtttctaatgcaccatcatcatcatcattcttctggtgtagatctgggtaccgagaacctgtacttccaatccatggtatcaaaaggcgaagaactgttcaccggagtagtccctattcttgttgaattggacggcgatgtaaatgggcataagttttctgtgtccggagaaggagaaggagacgccacatacgggaagttaaccttgaagtttatttgtactacgggcaagttacctgttccgtggcctactttggtgaccacgctgacatatggcgttcagtgcttctcacgttaccctgaccacatgaaacagcacgattttttcaagtccgctatgcccgaggggtatgtgcaggagcgtaccatcttc…
SD_BB255	insert for pSD51 backbone, eGFP without ATGs	SD_PR957	SD_PR630		This study	atcttaatcaugccctccatttctaattcaccatcatcatcatcattcttctggtgtagatctgggtaccgagaacctgtacttccaatccatggtatcaaaaggcgaagaactgttcaccggagtagtccctattcttgttgaattggacggcgatgtaaatgggcataagttttctgtgtccggagaaggagaaggagacgccacatacgggaagttaaccttgaagtttatttgtactacgggcaagttacctgttccgtggcctactttggtgaccacgctgacatatggcgttcagtgcttctcacgttaccctgaccacatgaaacagcacgattttttcaagtccgctatgcccgaggggtatgtgcaggagcgtaccatcttctttaaaga…
SD_BB256	insert for pET-52B backbone, eGFP without ATGs	SD_PR958	SD_PR630		This study	aattcctctuaatcatgccctccatttctaattcaccatcatcatcatcattcttctggtgtagatctgggtaccgagaacctgtacttccaatccatggtatcaaaaggcgaagaactgttcaccggagtagtccctattcttgttgaattggacggcgatgtaaatgggcataagttttctgtgtccggagaaggagaaggagacgccacatacgggaagttaaccttgaagtttatttgtactacgggcaagttacctgttccgtggcctactttggtgaccacgctgacatatggcgttcagtgcttctcacgttaccctgaccacatgaaacagcacgattttttcaagtccgctatgcccgaggggtatgtgcaggagcgtaccatcttcttt…
SD_BB257	pSD51 backbone, eGFP no ATGs	SD_PR955	SD_PR942	pSD174	This study	attgggcautgacgaactgtacaaataacagtaaaggtggatacggatccgaattcgaggccggcgactagtcttggactcctgttgatagatccagtaatgacctcagaactccatctggatttgttcagaacgctcggttgccgccgggcgttttttattggtgagaatccaggggtccccaataattacgatttaaattagtagcccgcctaatgagcgggcttttttttaattcccctatttgtttatttttctaaatacattcaaatatgtatccgctcatgagacaataaccctgataaatgcttcaataatattgaaaaaggaagagtatgagcattcagcattttcgtgtggcgctgattccgttttttgcggcgttttgcctgccggtgt…
SD_BB258	pET-52B backbone, eGFP NO ATGs	SD_PR961	SD_PR959	pSD206	This study	attgggcautgacgaactgtacaaataaccgacgacggtccgctgagcaataactagcataaccccttggggcctctaaacgggtcttgaggggttttttgctgaaaggaggaactatatccggattggcgaatgggacgcgccctgtagcggcgcattaagcgcggcgggtgtggtggttacgcgcagcgtgaccgctacacttgccagcgccctagcgcccgctcctttcgctttcttcccttcctttctcgccacgttcgccggctttccccgtcaagctctaaatcgggggctccctttagggttccgatttagtgctttacggcacctcgaccccaaaaaacttgattagggtgatggttcacgtagtgggccatcgccctgatagacggtttt…
SD_BB338	MT-1 insert	SD_PR1143	SD_PR672		This study	acttccaauccatggatcctaattgctcttgttcgaccgggggaagttgcacctgcacgtctagttgcgcttgcaagaattgcaaatgcacctcctgcaagaagtcttgctgttcgtgctgccccgtaggctgctccaagtgcgctcagggatgtgtgtgtaagggcgccgccgacaagtgtacctgttgtgcctaacagtaaaggtggatacggat
SD_BB339	pSD51 backbone used for MT1 expression plasmid	SD_PR1144	SD_PR627	pSD174	This study	atacggauccgaattcgaggccggcgactagtcttggactcctgttgatagatccagtaatgacctcagaactccatctggatttgttcagaacgctcggttgccgccgggcgttttttattggtgagaatccaggggtccccaataattacgatttaaattagtagcccgcctaatgagcgggcttttttttaattcccctatttgtttatttttctaaatacattcaaatatgtatccgctcatgagacaataaccctgataaatgcttcaataatattgaaaaaggaagagtatgagcattcagcattttcgtgtggcgctgattccgttttttgcggcgttttgcctgccggtgtttgcgcatccggaaaccctggtgaaagtgaaagatgcgga…
SD_BB340	Insert for pET-52B backbone, RBS4_eGFP	SD_PR1141	SD_PR930	pSD174	This study	agttcactuaaaaaggagatcaacaatgaaagcaattttcgtactgaaacatcttaatcatgctaaggaggttttctaatgcaccatcatcatcatcattcttctggtgtagatctgggtaccgagaacctgtacttccaatccatggtatcaaaaggcgaagaactgttcaccggagtagtccctattcttgttgaattggacggcgatgtaaatgggcataagttttctgtgtccggagaaggagaaggagacgccacatacgggaagttaaccttgaagtttatttgtactacgggcaagttacctgttccgtggcctactttggtgaccacgctgacatatggcgttcagtgcttctcacgttaccctgaccacatgaaacagcacgattttttc…
SD_BB341	pET-52B backbone, RBS4_eGFP	SD_PR960	SD_PR1142	pSD206	This study	attgggcauggacgaactgtacaaataaccgacgacggtccgctgagcaataactagcataaccccttggggcctctaaacgggtcttgaggggttttttgctgaaaggaggaactatatccggattggcgaatgggacgcgccctgtagcggcgcattaagcgcggcgggtgtggtggttacgcgcagcgtgaccgctacacttgccagcgccctagcgcccgctcctttcgctttcttcccttcctttctcgccacgttcgccggctttccccgtcaagctctaaatcgggggctccctttagggttccgatttagtgctttacggcacctcgaccccaaaaaacttgattagggtgatggttcacgtagtgggccatcgccctgatagacggtttt…

## Sheet: 3_Primers
Primer ID	Sequence	Description	Source
GE_PR47	aattcugttttatcagaccgcttctg	Fw gRNA plasmid sequencing (GE_BB26 and HMB80)	Received from Se Hyeuk Kim
SD_PR1141	agttcactuaaaaaggagatcaac	Fw_insert (RBS3 eGFP) for pET-52B	This study
SD_PR1142	aagtgaacutgggcccggaattgttatccgctcacaattccc	Rv_backbone pET-52B	This study
SD_PR1143	acttccaauccatggatccta	Fw MT1 Geneblock insert, USER overhang	This study
SD_PR1144	atacggauccgaattcgagg	Fw pSD174 backbone amplification used for pSD472, USER overhang	This study
SD_PR430	aacctgtacttccaatccat	Fw Geneblock insert, gibson overhang	This study
SD_PR431	ccgtatccacctttactgt	Rv Geneblock insert, gibson overhang	This study
SD_PR432	taacagtaaaggtggatacg	Fw pSD51 backbone	This study
SD_PR432	taacagtaaaggtggatacg	Fw sequencing for pSD250	This study
SD_PR433	catggattggaagtacagg	Rv pSD51 backbone	This study
SD_PR434	agttcacttaaaaaggagatc	Fw insert sequencing primer for pSD51 backbone	This study
SD_PR435	gggctactaatttaaatcgt	Rv insert sequencing primer for pSD51 backbone	This study
SD_PR441	catgttctgtgttcctgtaaaatcccagaaaagacccgt	Fw rhaD gRNA (MAD7), hybridize with SD_PR442	This study
SD_PR442	tctgggattttacaggaacacagaacatgatctacaagagt	Rv rhaD Grna (MAD7), hybridize with SD_PR441	This study
SD_PR443	tcaagatacagcgtgaattttcaggaaatgcggtgagcatcacatttgcccaatgtgccagagatgcctccggcacaatattttaaattt	rhaD repair oligo	This study
SD_PR444	cggcgaaatagtaatcacg	Fw rhaBAD sequencing	This study
SD_PR445	accacatgaatcattaatggg	Rv rhaBAD sequencing	This study
SD_PR478	agaataattutaacagtaaaggtggatacg	Fw no insert for pSD51 backbone, USER overhang	This study
SD_PR479	aaattattcuatgtgatgctcaccgcatt	Rv no insert for pSD51 backbone, USER overhang	This study
SD_PR627	attggaaguacaggttctcg	Rv backbone eGFP and eGFP fusion proteins , USER overhang	This study
SD_PR628	acttccaauccatggtatcaaaaggcgaaga	Fw eGFP gBlock, USER overhang	This study
SD_PR630	atgcccaaugtaataccag	Rv eGFP gBlock USER overhang	This study
SD_PR630	atgcccaaugtaataccag	Rv_insert (RBS3 eGFP) for pET-52B	This study
SD_PR634	attgggcauggacgaactgtacaaaggcgggggtggttcgttgattgtgacgcagacaat	Fw backbone for eGFP-BLG insert, USER overhang	This study
SD_PR636	attgggcauggacgaactgtacaaagagcaactgacgaaatgc	Fw backbone for eGFP-ALA insert, USER overhang	This study
SD_PR644	attgggcauggacgaactgtacaaataacagtaaaggtggatacg	Fw eGFP non-fusion backbone, USER overhang	This study
SD_PR669	atacggaugccaccgctgagcaat	Fw pET-52B backbone, USER overhang	This study
SD_PR670	agtctcctucttaaagttaaac	Rv pET-52B backbone, USER overhang	This study
SD_PR671	aaggagacutctaatgcaccatcatcatc	Fw BLG insert for pET-52B backbone, USER overhang	This study
SD_PR672	atacggaugccaccgctgagcaat	Rv BLG insert for pET-52B backbone, USER overhang	This study
SD_PR673	tgatgtcggcgatatagg	Fw insert sequencing primer for pET-52B backbone, USER overhang	This study
SD_PR674	caagtgtagcggtcacg	Fw no insert for pET-52B backbone, USER overhang	This study
SD_PR675	atccgtauttcgcgggatcgagat	Rv no insert for pET-52B backbone, USER overhang	This study
SD_PR734	attggtatuattcagaaaaagtga	Fw Amplification of rspAB from MG1655 genome	This study
SD_PR735	acaagcgaugcaaggaatc	Rv Amplification of rspAB from MG1655 genome	This study
SD_PR736	aataccaauaacggcgagtacaaagcccgccgaaaggcgggcttttctgtgcctaatgagcgggcttt	Rv Backbone for pSD250 with 3'UTR and terminator (t500) sequence, USER overhang	This study
SD_PR737	atcgcttgucgtgatggctagcacaatccctaggactgagctagctgtcaagggctactaatttaaatcgtaatt	Fw Backbone for pSD250 with promoter (BBa_J23117) sequence, USER overhang	This study
SD_PR740	aatgctgaatgctcatactc	Rv sequencing for pSD250	This study
SD_PR790	ttatctaccagtcgcacgtcgttttagagctagaaatagcaagtt	Fw rspA gRNA (Cas9), hybridize with SD_PR791	This study
SD_PR791	tttctagctctaaaacgacgtgcgactggtagataaactagtatt	Rv rspA gRNA (Cas9), hybridize with SD_PR790	This study
SD_PR793	aaatagttaacacgcatgactc	Fv rspAB KO seq primer	This study
SD_PR794	gtaggaacataaatccattttatc	Rv rspAB KO seq primer	This study
SD_PR823	taaaaaagaggtaagatgcgtactacttactcgccgttattggtacatgaaatctacgcaactgagctactaccatacaagtataaagat	rspAB repair oligo	This study
SD_PR941	attgggcauggacgaact	FW_backbone (pSD51)	This study
SD_PR942	atgattaagauacgaccagtctaaaaagc	RV_backbone (pSD51)	This study
SD_PR943	attgggcauggacgaactgtacaaataaggctgctgccacc	Fw_backbone (pET-52B)	This study
SD_PR944	aagaggaatugttatccgctcac	RV_backbone (pET-52B)	This study
SD_PR946	atcttaatcaugctatggaggt	Fw_pSD51_MCD19 (Strong #2)	This study
SD_PR947	atcttaatcaugcaggggagggtttctaatgcaccatcatcat	Fw_pSD51_MCD5 (Medium #1)	This study
SD_PR951	aattcctctuaatcatgctatggaggttttctaatgc	Fw_pET-52B_MCD19 (Strong #2)	This study
SD_PR952	aattcctctuaatcatgcaggggagggtttctaatgcaccatcatcat	Fw_ pET-52B_FW_MCD5 (Medium #1)	This study
SD_PR955	attgggcautgacgaactgtacaaat	Fw_backbone_pSD51-null	This study
SD_PR956	attgggcautgacgaactgtacaaataaggctgctgccacc	Fw_pET-52B bb_eGFP-null	This study
SD_PR957	atcttaatcaugccctccatttctaattcaccatcatcatcatc	Fw_pSD51 bb_eGFP-null	This study
SD_PR958	aattcctctuaatcatgccctccatttctaattcaccatcatcatcatc	Fw_pET-52B_eGFP_null	This study
SD_PR959	aagaggaatugttatccgctcacaa	RV_backbone (RBS-Null eGFP) for pET-52B	This study
SD_PR960	attgggcauggacgaactgtacaaataaccgacgacggtccgctgagcaataactagc	Fw_backbone pET-52B	This study
SD_PR961	attgggcautgacgaactgtacaaataaccgacgacggtccgctgagcaataactagc	Fw_backbone (RBS-Null eGFP) for pET-52B	This study
SD_PR962	tttcaggaaatgcggtgagc	Fw sequencing primer for insertions on pSD51 backbone	This study

## Sheet: 4_RBS designs
RBS ID	RBS sequence	ID in Mutalik et al. (doi.10.1038/nmeth.2404)	GFP output Mutalik et al. (doi.10.1038/nmeth.2404)	Predicted RBS strength (doi.org/10.1038/nbt.1568)	Comments
Null	TCTTAATCATGCCCTCCATTTCTAATTC	Null
RBS-1	TCTTAATCATGCAGGGGAGGGTTTCTAATG	MCD5	234	2035
RBS-2	TCTTAATCATGCTATGGAGGTTTTCTAATG	MCD19	584	6074
RBS-3	gggcccaagttcacttaaaaaggagatcaacaatgaaagcaattttcgtactgaaacaTCTTAATCATGCTAAGGAGGTTTTCTAATG	BCD2	590	38502	Bicistronic design. Second RBS highlighted in upper-case.
RBS-4	TGTTTAACTTTAAGAAGGAGACTTCTAATG	MCD2	492	29083	Same RBS of pET vectors doi.org/10.1016/S0021-9258(18)71444-0

## Sheet: 5_Proteins
Protein ID	protein	rep_1	rep_2	plasmid	organism	description	general structure	related reference	aa seq	cds seq	gc content	aa len	ala %	cys %	asp %	glu %	phe %	gly %	his %	ile %	lys %	leu %	met %	asn %	pro %	gln %	arg %	ser %	thr %	val %	trp %	tyr %
MBP	Maltose Binding Protein (MalE)	ecoli_CR_00001	ecoli_CR_00002	psd51	Escherichia coli	Solubility tag	Globular protein with a hydrophobic cleft	https://doi.org/10.1007/978-1-61737-967-3_16	MHHHHHHSSGVDLGTENLYFQSmkieegklviwingdkgynglaevgkkfekdtgikvtvehpdkleekfpqvaatgdgpdiifwahdrfggyaqsgllaeitpdkafqdklypftwdavryngkliaypiavealsliynkdllpnppktweeipaldkelkakgksalmfnlqepyftwpliaadggyafkyengkydikdvgvdnagakagltflvdliknkhmnadtdysiaeaafnkgetamtingpwawsnidtskvnygvtvlptfkgqpskpfvgvlsaginaaspnkelakeflenylltdegleavnkdkplgavalksyeeelakdpriaatmenaqkgeimpnipqmsafwyavrtavinaasgrqtvdealkdaqt	ATGCACCATCATCATCATCATTCTTCTGGTGTAGATCTGGGTACCGAGAACCTGTACTTCCAATCCatgaaaatcgaagaaggtaaactggtaatctggattaacggcgataaaggctataacggtctcgctgaagtcggtaagaaattcgagaaagataccggaattaaagtcaccgttgagcatccggataaactggaagagaaattcccacaggttgcggcaactggcgatggccctgacattatcttctgggcacacgaccgctttggtggctacgctcaatctggcctgttggctgaaatcaccccggacaaagcgttccaggacaagctgtatccgtttacctgggatgccgtacgttacaacggcaagctgattgcttacccgatcgctgtt…	50.68	389	11.3111	0	6.43	7.2	4.11	7.97	2.31	5.66	9.25	8.23	2.06	5.66	5.4	2.57	1.29	3.86	5.14	5.4	2.06	4.11
MNEI	Monellin derivative MNEI	ecoli_CR_00005	ecoli_CR_00006	psd98	Dioscoreophyllum cumminsii	Sweet tasting protein	Small and stable globular protein	https://doi.org/10.1038/srep34045	MHHHHHHSSGVDLGTENLYFQSgeweiidigpftqnlgkfavdeenkigqygrltfnkvirpcmkktiyenegfreikgyeyqlyvyasdklfradisedyktrgrkllrfngpvppp	ATGCACCATCATCATCATCATTCTTCTGGTGTAGATCTGGGTACCGAGAACCTGTACTTCCAATCCatgggggaatgggagattatcgacattggcccgtttactcagaacctggggaagtttgcggtcgatgaggagaataagatcggccaatatgggcgtctgacatttaacaaagttatccgcccatgtatgaaaaagacaatttacgaaaacgaaggatttcgtgagattaagggttacgaataccaactgtatgtgtatgcgtctgacaagctgtttcgcgccgacatctcagaggattataagactcgtggtcgtaaattgctgcgcttcaatgggccagtcccgcccccataa	46.39	118	2.54237	0.847458	5.08	8.47	5.93	9.32	5.08	6.78	7.63	6.78	1.69	5.08	5.08	3.39	5.93	4.24	4.24	4.24	0.85	6.78
Brazzein	Brazzein	ecoli_CR_00007	ecoli_CR_00008	psd103	Pentadiplandra brazzeana	Sweet tasting protein	Small cysteine rich protein	https://doi.org/10.1107/S0907444913001005	MHHHHHHSSGVDLGTENLYFQSmqdkckkvyenypvskcqlanqcnydckldkharsgecfydekrnlqcicdycey	ATGCACCATCATCATCATCATTCTTCTGGTGTAGATCTGGGTACCGAGAACCTGTACTTCCAATCCatgcaggacaaatgtaaaaaagtctatgagaactaccccgtgagcaaatgccaacttgccaatcaatgtaattatgattgcaaacttgataagcacgctcgttcgggggaatgcttttacgatgagaaacgtaacttacagtgcatttgtgattactgtgagtactaa	41.03	77	2.5974	10.3896	7.79	6.49	2.6	3.9	9.09	1.3	9.09	6.49	2.6	6.49	1.3	6.49	2.6	6.49	1.3	3.9	0	9.09
ALA	a-Lactalbumin	ecoli_CR_00009	ecoli_CR_00010	psd107	Bos taurus	Milk whey protein	Small globular protein	https://doi.org/10.1016/B978-0-12-816405-1.00011-X	MHHHHHHSSGVDLGTENLYFQSmeqltkcevfrelkdlkgyggvslpewvcttfhtsgydtqaivqnndsteyglfqinnkiwckddqnphssnicniscdkfldddltddimcvkkildkvginywlahkalcsekldqwlcekl	ATGCACCATCATCATCATCATTCTTCTGGTGTAGATCTGGGTACCGAGAACCTGTACTTCCAATCCatggagcaactgacgaaatgcgaagtgttccgcgagttaaaggatttgaaagggtacgggggagtaagtttgccggagtgggtctgcactaccttccacacgtcggggtatgacacccaggcgattgtccaaaacaatgactccacggagtacggtttgtttcaaatcaataacaaaatctggtgtaaagatgatcaaaacccgcattcaagcaatatctgtaatatctcgtgtgataaatttttagatgatgacttgaccgatgacatcatgtgcgttaaaaagatcctggataaagtcggtattaattactggttagcacacaaagcgttg…	42.86	146	2.05479	5.47945	9.59	5.48	3.42	5.48	6.16	5.48	8.22	10.27	2.05	6.16	1.37	4.79	0.68	6.85	5.48	4.79	2.74	3.42
BLG	b-Lactoglobulin	ecoli_CR_00011	ecoli_CR_00012	psd108	Bos taurus	Milk whey protein	Globular protein lacking compact hydrophobic core forming homodimers	https://doi.org/10.1002/jmr.2249	MHHHHHHSSGVDLGTENLYFQSmlivtqtmkgldiqkvagtwyslamaasdislldaqsaplrvyveelkptpegdleillqkwengecaqkkiiaektkipavfkidalnenkvlvldtdykkyllfcmensaepeqslacqclvrtpevddealekfdkalkalpmhirlsfnptqleeqchi	ATGCACCATCATCATCATCATTCTTCTGGTGTAGATCTGGGTACCGAGAACCTGTACTTCCAATCCatgttgattgtgacgcagacaatgaaggggttagacatccagaaagtggcgggtacttggtactctttagcgatggcagcttcggatattagcttgcttgatgcccagtctgccccgttgcgcgtgtatgttgaggagttgaaaccgactcccgaaggggatcttgaaattcttttgcaaaagtgggaaaatggggagtgtgctcagaaaaaaatcattgctgaaaaaactaaaatcccagctgtatttaagattgatgcattaaacgagaacaaggtcttggtgttggacactgattacaaaaagtaccttttattctgtatggaaaattct…	43.55	185	8.10811	2.7027	5.95	9.19	2.7	3.24	4.32	5.41	8.11	12.97	3.24	3.24	4.32	5.41	1.62	5.41	4.86	5.41	1.08	2.7
Ovalbumin	Ovalbumin	ecoli_CR_00013	ecoli_CR_00014	psd112	Gallus gallus	Egg protein	Globular protein	https://doi.org/10.1016/0378-1119(95)00234-W	MHHHHHHSSGVDLGTENLYFQSmgsigaasmefcfdvfkelkvhhanenifycpiaimsalamvylgakdstrtqinkvvrfdklpgfgdsieaqcgtsvnvhsslrdilnqitkpndvysfslasrlyaeerypilpeylqcvkelyrgglepinfqtaadqarelinswvesqtngiirnvlqpssvdsqtamvlvnaivfkglwekafkdedtqampfrvteqeskpvqmmyqiglfrvasmasekmkilelpfasgtmsmlvllpdevsgleqlesiinfekltewtssnvmeerkikvylprmkmeekynltsvlmamgitdvfsssanlsgissaeslkisqavhaahaeineagrevvgsaeagvdaasvseefradhpflfcikhiatnav…	ATGCACCATCATCATCATCATTCTTCTGGTGTAGATCTGGGTACCGAGAACCTGTACTTCCAATCCatgggcagtattggtgctgcgagtatggaattttgttttgatgtctttaaagaattaaaagtgcaccatgcgaatgaaaatatcttttattgcccaatcgcaatcatgtctgctttggcgatggtttaccttggtgctaaagattccactcgcactcaaattaataaggtagttcgcttcgataaattgcctggttttggcgattctatcgaggcccaatgcggtacaagcgttaatgtacatagttccttgcgcgatattttaaaccaaatcacgaaaccaaacgacgtatatagtttttctttggcctcccgcctttatgcagaggagcgt…	45.72	408	8.57843	1.47059	3.68	8.33	5.15	5.15	3.19	6.13	4.9	8.33	4.41	4.41	3.43	3.92	3.68	10.05	3.92	7.84	0.74	2.7
MFP5	Mussel Foot Protein-5 dimer	ecoli_CR_00015	ecoli_CR_00016	psd114	Mytilus galloprovincialis	Adhesive polymer	Fibrous protein with high tyrosine, glycine and lysine content	https://doi.org/10.1021/acsami.8b14890	MHHHHHHSSGVDLGTENLYFQSmsseeykggyypgntyhyhsggsyhgsgyhggykgkyygkakkyyykyknsgkykylkkarkyhrkgykkyygggsssseeykggyypgntyhyhsggsyhgsgyhggykgkyygkakkyyykyknsgkykylkkarkyhrkgykkyygggss	ATGCACCATCATCATCATCATTCTTCTGGTGTAGATCTGGGTACCGAGAACCTGTACTTCCAATCCatgtcctcagaggagtataaaggtggctattaccctgggaatacgtaccactatcactccggcggcagctaccatgggtcaggttatcacggcggatataagggcaagtattacggaaaagccaagaagtattactacaaatataagaactcgggtaaatataagtaccttaagaaagcgcgtaagtatcatcgcaaaggctataaaaaatactatggtggaggaagtagctctagcgaggaatataagggaggttactatccgggcaacacctaccattatcactcaggtggaagctatcacggctctggttaccatgggggatacaaagga…	42.42	175	2.28571	0	0.57	2.86	0.57	19.43	9.14	0	18.29	2.29	1.14	2.86	1.14	0.57	2.29	10.86	1.71	0.57	0	23.43
eGFP	Enhanced Green Fluorescent Protein	ecoli_CR_00032	ecoli_CR_00038	pSD174	Aequorea victoria	Fluorescent protein	Beta sheet barrel protein	https://doi.org/10.1562/0031-8655(2000)071%3C0771:tegfpa%3E2.0.co;2	MHHHHHHSSGVDLGTENLYFQSmvskgeelftgvvpilveldgdvnghkfsvsgegegdatygkltlkficttgklpvpwptlvttltygvqcfsrypdhmkqhdffksampegyvqertiffkddgnyktraevkfegdtlvnrielkgidfkedgnilghkleynynshnvyimadkqkngikvnfkirhniedgsvqladhyqqntpigdgpvllpdnhylstqsalskdpnekrdhmvllefvtaagitlgmdelyk	ATGCACCATCATCATCATCATTCTTCTGGTGTAGATCTGGGTACCGAGAACCTGTACTTCCAATCCatggtatcaaaaggcgaagaactgttcaccggagtagtccctattcttgttgaattggacggcgatgtaaatgggcataagttttctgtgtccggagaaggagaaggagacgccacatacgggaagttaaccttgaagtttatttgtactacgggcaagttacctgttccgtggcctactttggtgaccacgctgacatatggcgttcagtgcttctcacgttaccctgaccacatgaaacagcacgattttttcaagtccgctatgcccgaggggtatgtgcaggagcgtaccatcttctttaaagacgatggtaattacaagacacgtgca…	43.77	261	3.06513	0.766284	7.28	6.51	4.98	9.2	5.75	4.6	7.66	8.81	2.68	5.36	3.83	3.45	2.3	4.98	6.51	7.28	0.38	4.6
eGFP-BLG	EGFP-b-Lactoglobulin	ecoli_CR_00033	ecoli_CR_00039	pSD178		Fusion protein	N-terminal EGFP fused to BLG with GGGGS linker		MHHHHHHSSGVDLGTENLYFQSmvskgeelftgvvpilveldgdvnghkfsvsgegegdatygkltlkficttgklpvpwptlvttltygvqcfsrypdhmkqhdffksampegyvqertiffkddgnyktraevkfegdtlvnrielkgidfkedgnilghkleynynshnvyimadkqkngikvnfkirhniedgsvqladhyqqntpigdgpvllpdnhylstqsalskdpnekrdhmvllefvtaagitlgmdelykggggslivtqtmkgldiqkvagtwyslamaasdislldaqsaplrvyveelkptpegdleillqkwengecaqkkiiaektkipavfkidalnenkvlvldtdykkyllfcmensaepeqslacqclvrtpevddeal…	ATGCACCATCATCATCATCATTCTTCTGGTGTAGATCTGGGTACCGAGAACCTGTACTTCCAATCCatggtatcaaaaggcgaagaactgttcaccggagtagtccctattcttgttgaattggacggcgatgtaaatgggcataagttttctgtgtccggagaaggagaaggagacgccacatacgggaagttaaccttgaagtttatttgtactacgggcaagttacctgttccgtggcctactttggtgaccacgctgacatatggcgttcagtgcttctcacgttaccctgaccacatgaaacagcacgattttttcaagtccgctatgcccgaggggtatgtgcaggagcgtaccatcttctttaaagacgatggtaattacaagacacgtgca…	44.13	429	5.37383	1.63551	6.78	7.71	3.97	7.48	3.97	5.14	8.18	10.51	2.57	4.44	4.21	4.21	2.1	4.91	5.84	6.54	0.7	3.74
eGFP-ALA	EGFP-a-Lactalbumin	ecoli_CR_00034	ecoli_CR_00040	pSD180		Fusion protein	N-terminal EGFP fused to ALA with no linker		MHHHHHHSSGVDLGTENLYFQSmvskgeelftgvvpilveldgdvnghkfsvsgegegdatygkltlkficttgklpvpwptlvttltygvqcfsrypdhmkqhdffksampegyvqertiffkddgnyktraevkfegdtlvnrielkgidfkedgnilghkleynynshnvyimadkqkngikvnfkirhniedgsvqladhyqqntpigdgpvllpdnhylstqsalskdpnekrdhmvllefvtaagitlgmdelykeqltkcevfrelkdlkgyggvslpewvcttfhtsgydtqaivqnndsteyglfqinnkiwckddqnphssnicniscdkfldddltddimcvkkildkvginywlahkalcsekldqwlcekl	ATGCACCATCATCATCATCATTCTTCTGGTGTAGATCTGGGTACCGAGAACCTGTACTTCCAATCCatggtatcaaaaggcgaagaactgttcaccggagtagtccctattcttgttgaattggacggcgatgtaaatgggcataagttttctgtgtccggagaaggagaaggagacgccacatacgggaagttaaccttgaagtttatttgtactacgggcaagttacctgttccgtggcctactttggtgaccacgctgacatatggcgttcagtgcttctcacgttaccctgaccacatgaaacagcacgattttttcaagtccgctatgcccgaggggtatgtgcaggagcgtaccatcttctttaaagacgatggtaattacaagacacgtgca…	43.46	384	2.86458	2.60417	8.33	6.25	4.43	7.81	4.69	5.21	8.33	9.38	2.08	5.73	3.13	3.91	1.82	5.21	6.25	6.51	1.3	4.17
MT1	Metallothionein-1	ecoli_CR_00103	ecoli_CR_00104	pSD472	Mus musculus	Metallothionein	Small cysteine rich protein	https://doi.org/10.1039/c8mt00285a	MHHHHHHSSGVDLGTENLYFQSMDPNCSCSTGGSCTCTSSCACKNCKCTSCKKSCCSCCPVGCSKCAQGCVCKGAADKCTCCA	ATGCACCATCATCATCATCATTCTTCTGGTGTAGATCTGGGTACCGAGAACCTGTACTTCCAATCCATGGATCCTAATTGCTCTTGTTCGACCGGGGGAAGTTGCACCTGCACGTCTAGTTGCGCTTGCAAGAATTGCAAATGCACCTCCTGCAAGAAGTCTTGCTGTTCGTGCTGCCCCGTAGGCTGCTCCAAGTGCGCTCAGGGATGTGTGTGTAAGGGCGCCGCCGACAAGTGTACCTGTTGTGCCTAA		83	6.0241	24.0964	3.61446	1.20482	1.20482	8.43373	7.22892	0	8.43373	2.40964	2.40964	3.61446	2.40964	2.40964	0	14.4578	7.22892	3.61446	0	1.20482
Thaumatin_II	Thaumatin-II	ecoli_CR_00105	ecoli_CR_00106	pSD99	Thaumatococcus daniellii	Sweet tasting protein	Large cysteine rich protein	https://doi.org/10.3389/fmicb.2019.00695	MHHHHHHSSGVDLGTENLYFQSMAATTCFFFLFPFLLLLTLSRAATFEIVNRCSYTVWAAASKGDAALDAGGRQLNSGESWTINVEPGTKGGKIWARTDCYFDDSGRGICRTGDCGGLLQCKRFGRPPTTLAEFSLNQYGKDYIDISNIKGFNVPMDFSPTTRGCRGVRCAADIVGQCPAKLKAPGGGCNDACTVFQTSEYCCTTGKCGPTEYSRFFKRLCPDAFSYVLDKPTTVTCPGSSNYRVTFCPTALELEDE	ATGCACCATCATCATCATCATTCTTCTGGTGTAGATCTGGGTACCGAGAACCTGTACTTCCAATCCATGGTATCAAAAGGCGAAGAACTGTTCACCGGAGTAGTCCCTATTCTTGTTGAATTGGACGGCGATGTAAATGGGCATAAGTTTTCTGTGTCCGGAGAAGGAGAAGGAGACGCCACATACGGGAAGTTAACCTTGAAGTTTATTTGTACTACGGGCAAGTTACCTGTTCCGTGGCCTACTTTGGTGACCACGCTGACATATGGCGTTCAGTGCTTCTCACGTTACCCTGACCACATGAAACAGCACGATTTTTTCAAGTCCGCTATGCCCGAGGGGTATGTGCAGGAGCGTACCATCTTCTTTAAAGACGATGGTAATTACAAGACACGTGCA…		257	7.393	6.61479	5.83658	3.89105	6.61479	10.1167	2.33463	3.11284	4.28016	7.393	1.16732	3.50195	5.05837	2.33463	5.44747	6.61479	9.33852	4.28016	1.16732	3.50195

## Sheet: 6_Strains
Strain ID	Strain	description
SDT492	Escherichia coli K-12 MG1655 gly2	Optimized growth on glycerol with following mutations: yegE S683Y, glpK L65M, rpoC L770R
SDT507	Escherichia coli K-12 MG1655 gly2 ΔrhaBADM	Inability to metabolize rhamnose used for induction
SDT1108	Escherichia coli K-12 MG1655 gly2 ΔrhaBADM ΔrspAB	rspAB were identified to be upregulated as a response to production production

## Sheet: 7_SDT507
Predicted mutations compared to E. coli K-12 MG1655 genome
position	mutation	breseq	GATK_CNVnator	annotation	gene	description
257901	Δ800 bp		1		insB9–[crl]	insB9, insA9, [crl]
257908	Δ776 bp	1	Δ		insB9–[crl]	insB9, insA9, [crl]
1978503	Δ776 bp	1			insB‑5–insA‑5	insB‑5, insA‑5
2074687	T→G	1		intergenic (+29/‑92)	flu → / → yeeR	CP4‑44 prophage; self recognizing antigen 43 (Ag43) autotransporter/CP4‑44 prophage; inner membrane protein YeeR
2145313	C→A	1	0.954	S683Y (TCC→TAC)	dgcE →	putative diguanylate cyclase DgcE
2173363	Δ2 bp	1	1	pseudogene (915‑916/1358 nt)	gatC ←	galactitol‑specific PTS enzyme IIC component
2229204	T→G	1		intergenic (+139/+234)	yohP → / ← dusC	putative membrane protein YohP/tRNA‑dihydrouridine(16) synthase
3560455	+G	1	1	pseudogene (151/758 nt)	glpR ←	DNA‑binding transcriptional repressor GlpR
3635701	Δ16,400 bp		1		[yhiM]–yhiS	17 genes [yhiM], yhiN, pitA, uspB, uspA, dtpB, rsmJ, prlC, rlmJ, gor, dinQ, agrA, agrB, arsR, arsB, arsC, yhiS
3635703	Δ16,333 bp	1	Δ	IS5‑mediated	[yhiM]–[yhiS]	17 genes [yhiM], yhiN, pitA, uspB, uspA, dtpB, rsmJ, prlC, rlmJ, gor, dinQ, agrA, agrB, arsR, arsB, arsC, [yhiS]
4093101	Δ4,500 bp		1		rhaM–rhaB	rhaM, rhaD, rhaA, rhaB
4093124	Δ4,467 bp	1	Δ		[rhaM]–rhaB	[rhaM], rhaD, rhaA, rhaB
4117030	G→T	1	0.988	L65M (CTG→ATG)	glpK ←	glycerol kinase
4187658	T→G	1	1	L770R (CTC→CGC)	rpoC →	RNA polymerase subunit beta'
4296381	+GC	1	1	intergenic (+587/+55)	gltP → / ← yjcO	glutamate/aspartate : H(+) symporter GltP/Sel1 repeat‑containing protein YjcO

## Sheet: 8_Media
Minimal M9 media 0.2% glycerol (w/w)
Component	Amount 1 L	Unit
50 % glycerol stock (house)	4	mL
M9 salt stock solution (house)	100	mL
2 M MgSO4 stock solution (house)	1	mL
Preculture trace metal solution: DDB_TM_002	0.5	mL
Wolfe's vitamin stock solution	1	mL
1 M CaCl2 stock solution (house)	0.1	mL
Antibiotics (if using): 1:1000	1	mL
MilliQ	892.4	mL
DDB_TM_002 trace metal solution recipe (iron rich)
Component	Concentration (g/L)	Unit
CuSO4⋅5H2O	0.48	g/L
CoCl2⋅6H2O	0.54	g/L
ZnSO4⋅7H2O	0.54	g/L
CaCl2⋅2H2O	2	g/L
FeCl3⋅6H2O	41.8	g/L
MnSO4⋅H2O	0.3	g/L
Na2 EDTA⋅2H2O	33.4	g/L
Wolfe's vitamin stock solution
Component	Concentration (mg/L)	Unit
Pyridoxine hydrochloride	10	mg/L
Thiamine hydrochloride	5	mg/L
Riboﬂavin	5	mg/L
Nicotinic acid	5	mg/L
Calcium D-(+)-pantothenate	5	mg/L
p-Aminobenzoic acid	5	mg/L
Thiotic acid	5	mg/L
Biotin	2	mg/L
Folic acid	2	mg/L
Vitamin B12	0.1	mg/L
