# Supplementary material for: Dissecting host stress responses for predictable heterologous gene expression in E. coli
Source: Nucleic Acids Res. 2026 Mar 30;54(6):gkag256. doi: 10.1093/nar/gkag256 (PMC13034041; doi:10.1093/nar/gkag256)
Supplement: gkag256_Supplemental_Files [file gkag256_supplemental_files.zip › Supplementary Data File 2.xlsx]

## Sheet: Growth metadata (all samples)
ID	Sample description	Start OD	Induction time	Sampling time	Induction OD	Sampling OD
ecoli_CR_00001	Expression of MBP, replicate 1	0.044	204	324	0.42	1.5
ecoli_CR_00002	Expression of MBP, replicate 2	0.048	195	315	0.44	1.55
ecoli_CR_00003	Control, replicate 1	0.041	190	309	0.37	1.75
ecoli_CR_00004	Control, replicate 2	0.048	195	315	0.45	2
ecoli_CR_00005	Expression of MNEI, replicate 1	0.054	200	322	0.41	1.45
ecoli_CR_00006	Expression of MNEI, replicate 2	0.046	200	319	0.41	1.25
ecoli_CR_00007	Expression of Brazzein, replicate 1	0.054	200	319	0.42	1.65
ecoli_CR_00008	Expression of Brazzein, replicate 2	0.048	208	328	0.43	1.55
ecoli_CR_00009	Expression of ALA, replicate 1	0.046	200	321	0.43	1.8
ecoli_CR_00010	Expression of ALA, replicate 2	0.049	208	328	0.4	1.6
ecoli_CR_00011	Expression of BLG, replicate 1	0.045	199	319	0.42	1.85
ecoli_CR_00012	Expression of BLG, replicate 2	0.052	190	310	0.43	1.95
ecoli_CR_00013	Expression of Ovalbumin, replicate 1	0.048	200	320	0.46	1.9
ecoli_CR_00014	Expression of Ovalbumin, replicate 2	0.051	190	310	0.4	1.7
ecoli_CR_00015	Expression of MFP5, replicate 1	0.047	200	320	0.39	1.1
ecoli_CR_00016	Expression of MFP5, replicate 2	0.042	189	309	0.4	1.1
ecoli_CR_00019	Control, replicate 3	0.047	200	319	0.4	2.05
ecoli_CR_00020	Control, replicate 4	0.049	195	315	0.42	1.9
ecoli_CR_00021	Control, replicate 5	0.047	200	320	0.4	1.9
ecoli_CR_00022	Control, replicate 6	0.049	195	315	0.42	2.1
ecoli_CR_00023	Control, intact rhaBADM, replicate 1	0.054	195	315	0.43	1.5
ecoli_CR_00024	Expression of eGFP-BLG, intact rhaBADM, replicate 1	0.056	195	315	0.43	1.55
ecoli_CR_00025	Expression of BLG, intact rhaBADM, replicate 1	0.052	195	315	0.42	1.6
ecoli_CR_00026	Expression of MFP5, intact rhaBADM, replicate 1	0.05	195	315	0.43	1.15
ecoli_CR_00027	Control, intact rhaBADM, replicate 2	0.049	195	315	0.44	1.65
ecoli_CR_00028	Expression of eGFP-BLG, intact rhaBADM, replicate 2	0.049	195	315	0.42	1.5
ecoli_CR_00029	Expression of BLG, intact rhaBADM, replicate 2	0.049	195	315	0.48	1.9
ecoli_CR_00030	Expression of MFP5, intact rhaBADM, replicate 2	0.049	195	315	0.45	1.25
ecoli_CR_00031	Control, replicate 7	0.056	200	320	0.46	1.75
ecoli_CR_00032	Expression of eGFP, RBS-3, replicate 1	0.046	200	320	0.43	1.6
ecoli_CR_00033	Expression of eGFP-BLG, replicate 1	0.05	200	320	0.44	1.6
ecoli_CR_00034	Expression of eGFP-ALA, replicate 1	0.048	200	320	0.44	1.5
ecoli_CR_00035	Control, delayed sampling, replicate 1	0.056	200	381	0.46	2.8
ecoli_CR_00036	Expression of eGFP-BLG, delayed sampling, replicate 1	0.05	200	381	0.44	2.5
ecoli_CR_00037	Control, replicate 8	0.05	195	315	0.43	1.65
ecoli_CR_00038	Expression of eGFP, RBS-3, replicate 2	0.052	195	315	0.43	1.55
ecoli_CR_00039	Expression of eGFP-BLG, replicate 2	0.048	195	315	0.41	1.5
ecoli_CR_00040	Expression of eGFP-ALA, replicate 2	0.056	195	315	0.39	1.3
ecoli_CR_00041	Control, delayed sampling, replicate 2	0.05	195	375	0.43	2.75
ecoli_CR_00042	Expression of eGFP-BLG, delayed sampling, replicate 2	0.048	195	375	0.41	2.2
ecoli_CR_00043	T7 expression of BLG, replicate 1	0.046	208	328	0.39	1.2
ecoli_CR_00044	T7 control, replicate 1	0.048	208	328	0.4	1.7
ecoli_CR_00045	T7 expression of BLG, replicate 2	0.052	208	328	0.41	1.15
ecoli_CR_00046	T7 control, replicate 2	0.054	208	328	0.42	1.6
ecoli_CR_00047	Expression of eGFP, rspAB co-expression, replicate 1	0.058	212	332	0.45	1.68
ecoli_CR_00048	Expression of eGFP, rspAB co-expression, replicate 2	0.058	212	332	0.41	1.72
ecoli_CR_00049	Expression of eGFP, rspAB KO, replicate 1	0.058	195	315	0.47	2
ecoli_CR_00050	Expression of eGFP, rspAB KO, replicate 2	0.058	195	315	0.47	1.92
ecoli_CR_00051	Expression of eGFP, 5 mM choline, replicate 1	0.054	195	315	0.47	1.96
ecoli_CR_00052	Expression of eGFP, 5 mM choline, replicate 2	0.054	195	315	0.45	1.84
ecoli_CR_00053	Expression of eGFP, RBS-2, replicate 1	0.05	196	316	0.4	1.88
ecoli_CR_00054	Expression of eGFP, RBS-2, replicate 2	0.05	196	316	0.4	1.84
ecoli_CR_00055	Expression of eGFP, RBS-1, replicate 1	0.05	196	316	0.42	2.04
ecoli_CR_00056	Expression of eGFP, RBS-1, replicate 2	0.05	196	316	0.43	1.88
ecoli_CR_00057	Expression of eGFP, RBS-Null, replicate 1	0.05	196	316	0.44	2.04
ecoli_CR_00058	Expression of eGFP, RBS-Null, replicate 2	0.05	196	316	0.42	2.24
ecoli_CR_00059	Control, replicate 9	0.05	196	316	0.42	2.44
ecoli_CR_00060	Control, replicate 10	0.05	196	316	0.42	2.4
ecoli_CR_00061	T7 expression of eGFP, RBS-2, replicate 1	0.05	202	322	0.41	1.64
ecoli_CR_00062	T7 expression of eGFP, RBS-2, replicate 2	0.05	202	322	0.44	1.64
ecoli_CR_00063	T7 expression of eGFP, RBS-1, replicate 1	0.05	202	322	0.41	1.48
ecoli_CR_00064	T7 expression of eGFP, RBS-1, replicate 2	0.05	202	322	0.43	1.48
ecoli_CR_00065	T7 expression of eGFP, RBS-Null, replicate 1	0.05	202	322	0.4	1.32
ecoli_CR_00066	T7 expression of eGFP, RBS-Null, replicate 2	0.05	202	322	0.41	1.4
ecoli_CR_00067	T7 control, replicate 3	0.05	202	322	0.42	1.96
ecoli_CR_00068	T7 control, replicate 4	0.05	202	322	0.42	2.12
ecoli_CR_00103	Expression of MT1, replicate 1	0.048	205	325	0.44	1.12
ecoli_CR_00104	Expression of MT1, replicate 2	0.048	205	325	0.45	1.04
ecoli_CR_00105	Expression of Thaumatin, replicate 1	0.047	234	354	0.39	0.6
ecoli_CR_00106	Expression of Thaumatin, replicate 2	0.048	234	354	0.4	0.6
ecoli_CR_00107	T7 expression of eGFP, RBS-3, replicate 1	0.05	215	335	0.39	1.32
ecoli_CR_00108	T7 expression of eGFP, RBS-3, replicate 2	0.05	215	335	0.41	1.44
ecoli_CR_00109	T7 expression of eGFP, RBS-4, replicate 1	0.05	215	335	0.38	1.44
ecoli_CR_00110	T7 expression of eGFP, RBS-4, replicate 2	0.05	215	335	0.36	1.36

## Sheet: OD600 timepoints (all samples)
	0	60	65	82	84	105	112	120	125	129	135	136	142	144	149	165	170	175	177	182	189	190	195	196	199	200	202	204	205	208	212	213	215	234	240	248	255	258	268	285	296	309	310	315	316	318	319	320	321
ecoli_CR_00001	0.044																								0.36			0.42
ecoli_CR_00002	0.048						0.14																0.44																					1.55
ecoli_CR_00003	0.041																					0.37														0.76						1.75
ecoli_CR_00004	0.048																						0.45														0.92							2
ecoli_CR_00005	0.054						0.14								0.23			0.3								0.41
ecoli_CR_00006	0.046																									0.41																					1.25
ecoli_CR_00007	0.054						0.14								0.23			0.33								0.42																					1.65
ecoli_CR_00008	0.048																						0.37							0.43
ecoli_CR_00009	0.046									0.17													0.37			0.43																							1.8
ecoli_CR_00010	0.049																						0.34							0.4
ecoli_CR_00011	0.045									0.18															0.42																						1.85
ecoli_CR_00012	0.052							0.17														0.43																					1.95
ecoli_CR_00013	0.048									0.18								0.32								0.46																						1.9
ecoli_CR_00014	0.051																					0.4																					1.7
ecoli_CR_00015	0.047									0.2																0.39																						1.1
ecoli_CR_00016	0.042												0.19								0.4																					1.1
ecoli_CR_00019	0.047																			0.34						0.4																					2.05
ecoli_CR_00020	0.049																						0.42																					1.9
ecoli_CR_00021	0.047																			0.34						0.4																						1.9
ecoli_CR_00022	0.049																						0.42																					2.1
ecoli_CR_00023	0.054	0.09						0.17								0.31							0.43												0.8					1.25				1.5
ecoli_CR_00024	0.056	0.09						0.17								0.3							0.43												0.82					1.15				1.55
ecoli_CR_00025	0.052	0.09						0.18								0.29							0.42												0.8					1.35				1.6
ecoli_CR_00026	0.05	0.09						0.18								0.3							0.43												0.76					0.95				1.15
ecoli_CR_00027	0.049			0.11									0.23										0.44												0.72					1.3				1.65
ecoli_CR_00028	0.049			0.11									0.22										0.42												0.72					1.25				1.5
ecoli_CR_00029	0.049			0.11									0.24										0.48												0.78					1.5				1.9
ecoli_CR_00030	0.049			0.13									0.26										0.45												0.72					1.15				1.25
ecoli_CR_00031	0.056		0.1						0.18								0.31									0.46										0.76					1.3							1.75
ecoli_CR_00032	0.046		0.1						0.18								0.3									0.43										0.78					1.35							1.6
ecoli_CR_00033	0.05		0.1						0.18								0.31									0.44										0.78					1.3							1.6
ecoli_CR_00034	0.048		0.1						0.19								0.31									0.44										0.72					1.15							1.5
ecoli_CR_00035	0.056		0.1						0.18								0.31									0.46										0.76					1.3							1.75
ecoli_CR_00036	0.05		0.1						0.18								0.31									0.44										0.78					1.3							1.6
ecoli_CR_00037	0.05	0.08						0.19												0.37			0.43															0.92			1.35			1.65
ecoli_CR_00038	0.052	0.09						0.17												0.38			0.43															0.92			1.3			1.55
ecoli_CR_00039	0.048	0.1						0.17												0.35			0.41															0.86			1.3			1.5
ecoli_CR_00040	0.056	0.1						0.17												0.33			0.39															0.88			1.15			1.3
ecoli_CR_00041	0.05	0.08						0.19												0.37			0.43															0.92			1.35			1.65
ecoli_CR_00042	0.048	0.1						0.17												0.35			0.41															0.86			1.3			1.5
ecoli_CR_00043	0.046	0.08				0.12									0.19								0.34							0.39					0.58				0.8
ecoli_CR_00044	0.048	0.08				0.12									0.22								0.34							0.4					0.62				0.95
ecoli_CR_00045	0.052	0.08				0.13									0.21								0.36							0.41					0.6				0.8
ecoli_CR_00046	0.054	0.09				0.13									0.21								0.35							0.42					0.65				1
ecoli_CR_00047	0.058				0.11									0.22									0.35								0.45
ecoli_CR_00048	0.058				0.12									0.21									0.36								0.41
ecoli_CR_00049	0.058				0.12									0.25									0.47																					2
ecoli_CR_00050	0.058				0.12									0.25									0.47																					1.92
ecoli_CR_00051	0.054				0.11									0.23									0.47																					1.96
ecoli_CR_00052	0.054				0.12									0.25									0.45																					1.84
ecoli_CR_00053	0.05											0.2												0.4																					1.88
ecoli_CR_00054	0.05											0.18												0.4																					1.84
ecoli_CR_00055	0.05											0.19												0.42																					2.04
ecoli_CR_00056	0.05											0.2												0.43																					1.88
ecoli_CR_00057	0.05											0.19												0.44																					2.04
ecoli_CR_00058	0.05											0.2												0.42																					2.24
ecoli_CR_00059	0.05											0.2												0.42																					2.44
ecoli_CR_00060	0.05											0.18												0.42																					2.4
ecoli_CR_00061	0.05								0.16																		0.41
ecoli_CR_00062	0.05								0.17																		0.44
ecoli_CR_00063	0.05								0.17																		0.41
ecoli_CR_00064	0.05								0.16																		0.43
ecoli_CR_00065	0.05								0.17													0.34					0.4
ecoli_CR_00066	0.05								0.17													0.35					0.41
ecoli_CR_00067	0.05								0.17													0.36					0.42
ecoli_CR_00068	0.05								0.18													0.35					0.42
ecoli_CR_00103	0.048										0.18								0.32										0.44
ecoli_CR_00104	0.048										0.17								0.3										0.45
ecoli_CR_00105	0.047										0.12								0.21															0.39
ecoli_CR_00106	0.048										0.14								0.22															0.4
ecoli_CR_00107	0.05										0.15								0.24														0.39
ecoli_CR_00108	0.05										0.16								0.24														0.41
ecoli_CR_00109	0.05										0.15								0.25														0.38
ecoli_CR_00110	0.05										0.15								0.24														0.36
[truncated: 40 more columns]

## Sheet: FITC timepoints (eGFP samples)
Specimen	timepoint (minutes)	Replicate	All Median FITC-A	Green Median FITC-A	All Mean FITC-A	Green % All	processed FITC-A
Control, replicate 10	316	2	392215	4229	228	0.0001	228
Control, replicate 10	376	2	1612508	12407	198	0.0001	198
Control, replicate 10	436	2	179526	1772	141	0.0001	141
Control, replicate 10	496	2	0	0	134	0	134
Control, replicate 10	586	2	250421	2825	147	0.0005	147
Control, replicate 10	696	2	0	0	138	0	138
Control, replicate 9	316	1	588056	2465	240	0.0003	240
Control, replicate 9	376	1	778759	5403	202	0.0001	202
Control, replicate 9	436	1	24676	2988	142	0.0001	142
Control, replicate 9	496	1	273957	1825	141	0.0001	141
Control, replicate 9	586	1	0	0	141	0	141
Control, replicate 9	696	1	286672	2510	141	0.0001	141
Expression of eGFP, RBS-1, replicate 1	316	1	28104	163273	168956	0.9891	163273
Expression of eGFP, RBS-1, replicate 1	376	1	20947	217984	231387	0.9961	217984
Expression of eGFP, RBS-1, replicate 1	436	1	20190	241800	261601	0.9961	241800
Expression of eGFP, RBS-1, replicate 1	496	1	19802	225477	245530	0.996	225477
Expression of eGFP, RBS-1, replicate 1	586	1	18487	238836	261234	0.9985	238836
Expression of eGFP, RBS-1, replicate 1	696	1	20663	230014	252045	0.9978	230014
Expression of eGFP, RBS-1, replicate 2	316	2	27339	155046	158775	0.9851	155046
Expression of eGFP, RBS-1, replicate 2	376	2	20471	212549	224902	0.9951	212549
Expression of eGFP, RBS-1, replicate 2	436	2	19984	226867	246242	0.9965	226867
Expression of eGFP, RBS-1, replicate 2	496	2	19752	220090	238710	0.9969	220090
Expression of eGFP, RBS-1, replicate 2	586	2	18493	234239	255407	0.9981	234239
Expression of eGFP, RBS-1, replicate 2	696	2	20555	222968	243020	0.9978	222968
Expression of eGFP, RBS-2, replicate 1	316	1	28430	216702	226159	0.9838	216702
Expression of eGFP, RBS-2, replicate 1	376	1	25105	378518	394151	0.9933	378518
Expression of eGFP, RBS-2, replicate 1	436	1	22828	479938	511607	0.9934	479938
Expression of eGFP, RBS-2, replicate 1	496	1	22764	546919	586923	0.9963	546919
Expression of eGFP, RBS-2, replicate 1	586	1	20813	628232	668102	0.9958	628232
Expression of eGFP, RBS-2, replicate 1	696	1	25017	614356	647690	0.9947	614356
Expression of eGFP, RBS-2, replicate 2	316	2	28038	213737	221160	0.9758	213737
Expression of eGFP, RBS-2, replicate 2	376	2	25284	377748	393820	0.9926	377748
Expression of eGFP, RBS-2, replicate 2	436	2	22176	472578	506106	0.9946	472578
Expression of eGFP, RBS-2, replicate 2	496	2	22426	530057	570672	0.9952	530057
Expression of eGFP, RBS-2, replicate 2	586	2	20688	621491	659943	0.9957	621491
Expression of eGFP, RBS-2, replicate 2	696	2	24062	634262	672684	0.9961	634262
Expression of eGFP, RBS-3, replicate 1	316	1	25247	256355	266391	0.9932	256355
Expression of eGFP, RBS-3, replicate 1	376	1	34188	571363	595861	0.9924	571363
Expression of eGFP, RBS-3, replicate 1	439	1	41421	912639	949297	0.9919	912639
Expression of eGFP, RBS-3, replicate 1	499	1	34014	959157	1012032	0.9935	959157
Expression of eGFP, RBS-3, replicate 1	589	1	30410	1052441	1094218	0.9911	1052441
Expression of eGFP, RBS-3, replicate 1	679	1	36802	1254404	1313754	0.9918	1254404
Expression of eGFP, RBS-3, replicate 2	316	2	24873	250168	259671	0.9902	250168
Expression of eGFP, RBS-3, replicate 2	376	2	35687	581272	597510	0.9903	581272
Expression of eGFP, RBS-3, replicate 2	439	2	38580	859117	903116	0.9922	859117
Expression of eGFP, RBS-3, replicate 2	499	2	32985	940973	992577	0.9926	940973
Expression of eGFP, RBS-3, replicate 2	589	2	29045	1025231	1075724	0.9915	1025231
Expression of eGFP, RBS-3, replicate 2	679	2	36043	1247710	1307618	0.9895	1247710
Expression of eGFP, RBS-Null, replicate 1	316	1	27739	89922	239	0.0002	239
Expression of eGFP, RBS-Null, replicate 1	376	1	534759	7356	193	0.0001	193
Expression of eGFP, RBS-Null, replicate 1	436	1	0	0	137	0	137
Expression of eGFP, RBS-Null, replicate 1	496	1	1230651	34458	141	0.0002	141
Expression of eGFP, RBS-Null, replicate 1	586	1	114529	1708	144	0.0001	144
Expression of eGFP, RBS-Null, replicate 1	696	1	0	0	138	0	138
Expression of eGFP, RBS-Null, replicate 2	316	2	65551	4864	208	0.0002	208
Expression of eGFP, RBS-Null, replicate 2	376	2	333377	2143	195	0.0003	195
Expression of eGFP, RBS-Null, replicate 2	436	2	621094	3583	134	0.0001	134
Expression of eGFP, RBS-Null, replicate 2	496	2	1230651	34458	141	0.0002	141
Expression of eGFP, RBS-Null, replicate 2	586	2	108225	2126	142	0.0001	142
Expression of eGFP, RBS-Null, replicate 2	696	2	150725	2412	140	0.0001	140
T7 control, replicate 3	316	1	180	0	205	0	205
T7 control, replicate 3	376	1	172	0	197	0	197
T7 control, replicate 3	436	1	138	4723	164	0.0001	164
T7 control, replicate 3	496	1	108	2716	132	0.0001	132
T7 control, replicate 3	586	1	107	2078	133	0.0002	133
T7 control, replicate 3	676	1	114	3990	137	0.0001	137
T7 control, replicate 4	316	2	184	0	213	0	213
T7 control, replicate 4	376	2	170	2061	195	0.0002	195
T7 control, replicate 4	436	2	139	0	165	0	165
T7 control, replicate 4	496	2	109	0	134	0	134
T7 control, replicate 4	586	2	110	1990	134	0.0002	134
T7 control, replicate 4	676	2	111	11986	136	0.0001	136
T7 expression of eGFP, RBS-1, replicate 1	316	1	6054	7150	8047	0.8025	7150
T7 expression of eGFP, RBS-1, replicate 1	376	1	9243	11592	15593	0.7738	11592
T7 expression of eGFP, RBS-1, replicate 1	436	1	5681	13581	13753	0.5326	13581
T7 expression of eGFP, RBS-1, replicate 1	496	1	874	14683	16706	0.4899	14683
T7 expression of eGFP, RBS-1, replicate 1	586	1	359	13931	13778	0.401	13931
T7 expression of eGFP, RBS-1, replicate 1	676	1	586	12621	13371	0.4806	12621
T7 expression of eGFP, RBS-1, replicate 2	316	2	5940	7033	7855	0.7912	7033
T7 expression of eGFP, RBS-1, replicate 2	376	2	8344	11082	13873	0.7229	11082
T7 expression of eGFP, RBS-1, replicate 2	436	2	6047	13932	14157	0.544	13932
T7 expression of eGFP, RBS-1, replicate 2	496	2	577	16566	17360	0.4684	16566
T7 expression of eGFP, RBS-1, replicate 2	586	2	431	14973	14599	0.4398	14973
T7 expression of eGFP, RBS-1, replicate 2	676	2	670	12718	12603	0.4859	12718
T7 expression of eGFP, RBS-2, replicate 1	316	1	28683	30333	36459	0.913	30333
T7 expression of eGFP, RBS-2, replicate 1	376	1	49443	54590	76191	0.8743	54590
T7 expression of eGFP, RBS-2, replicate 1	436	1	57309	73414	131004	0.7584	73414
T7 expression of eGFP, RBS-2, replicate 1	496	1	72253	86477	131545	0.7979	86477
T7 expression of eGFP, RBS-2, replicate 1	586	1	61822	82093	140584	0.7127	82093
T7 expression of eGFP, RBS-2, replicate 1	676	1	57304	74853	112389	0.7067	74853
T7 expression of eGFP, RBS-2, replicate 2	316	2	29354	30747	35606	0.9157	30747
T7 expression of eGFP, RBS-2, replicate 2	376	2	53135	56623	89582	0.9194	56623
T7 expression of eGFP, RBS-2, replicate 2	436	2	54734	68324	106540	0.7638	68324
T7 expression of eGFP, RBS-2, replicate 2	496	2	66732	83517	134201	0.7731	83517
T7 expression of eGFP, RBS-2, replicate 2	586	2	57254	74503	120893	0.7273	74503
T7 expression of eGFP, RBS-2, replicate 2	676	2	61122	74700	103318	0.7535	74700
T7 expression of eGFP, RBS-3, replicate 1	316	1	265044	273553		0.9078	273553
T7 expression of eGFP, RBS-3, replicate 1	361	1	432896	455966		0.8613	455966
T7 expression of eGFP, RBS-3, replicate 1	411	1	572706	637789		0.76	637789
T7 expression of eGFP, RBS-3, replicate 1	476	1	665835	844236		0.6189	844236
T7 expression of eGFP, RBS-3, replicate 1	536	1	3147	1089694		0.4515	1089694
T7 expression of eGFP, RBS-3, replicate 1	596	1	1839	1244119		0.4478	1244119
T7 expression of eGFP, RBS-3, replicate 1	656	1	1280	1212894		0.4476	1212894
T7 expression of eGFP, RBS-3, replicate 2	316	2	264159	271217		0.9168	271217
T7 expression of eGFP, RBS-3, replicate 2	361	2	419628	441970		0.8573	441970
T7 expression of eGFP, RBS-3, replicate 2	411	2	548650	614263		0.7548	614263
T7 expression of eGFP, RBS-3, replicate 2	476	2	665393	855786		0.612	855786
T7 expression of eGFP, RBS-3, replicate 2	536	2	4708	1017573		0.4582	1017573
T7 expression of eGFP, RBS-3, replicate 2	596	2	1091	1214636		0.4306	1214636
T7 expression of eGFP, RBS-3, replicate 2	656	2	1738	1171933		0.452	1171933
T7 expression of eGFP, RBS-4, replicate 1	316	1	295941	310077		0.89	310077
T7 expression of eGFP, RBS-4, replicate 1	361	1	492150	522019		0.8493	522019
T7 expression of eGFP, RBS-4, replicate 1	411	1	729070	811387		0.7669	811387
T7 expression of eGFP, RBS-4, replicate 1	476	1	863095	1130785		0.646	1130785
T7 expression of eGFP, RBS-4, replicate 1	536	1	965921	1285519		0.6597	1285519
T7 expression of eGFP, RBS-4, replicate 1	596	1	1007395	1328781		0.6613	1328781
T7 expression of eGFP, RBS-4, replicate 1	656	1	964205	1281015		0.6646	1281015
T7 expression of eGFP, RBS-4, replicate 2	316	2	300838	315728		0.8884	315728
T7 expression of eGFP, RBS-4, replicate 2	361	2	495507	528414		0.8343	528414
T7 expression of eGFP, RBS-4, replicate 2	411	2	718535	807874		0.7445	807874
T7 expression of eGFP, RBS-4, replicate 2	476	2	821068	1107683		0.6235	1107683
T7 expression of eGFP, RBS-4, replicate 2	536	2	831821	1232093		0.6109	1232093
T7 expression of eGFP, RBS-4, replicate 2	596	2	864480	1315479		0.6061	1315479
T7 expression of eGFP, RBS-4, replicate 2	656	2	869569	1298206		0.6082	1298206
T7 expression of eGFP, RBS-Null, replicate 1	316	1	143	48419	183	0.0002	183
T7 expression of eGFP, RBS-Null, replicate 1	376	1	144	2537	179	0.0004	179
T7 expression of eGFP, RBS-Null, replicate 1	436	1	140	2342	182	0.0013	182
T7 expression of eGFP, RBS-Null, replicate 1	496	1	126	2630	174	0.0028	174
T7 expression of eGFP, RBS-Null, replicate 1	586	1	122	2726	175	0.0024	175
T7 expression of eGFP, RBS-Null, replicate 1	676	1	117	2617	163	0.0013	163
T7 expression of eGFP, RBS-Null, replicate 2	316	2	130	3338	161	0.0001	161
T7 expression of eGFP, RBS-Null, replicate 2	376	2	138	1965	171	0.0004	171
T7 expression of eGFP, RBS-Null, replicate 2	436	2	140	2471	177	0.0006	177
T7 expression of eGFP, RBS-Null, replicate 2	496	2	126	2747	171	0.002	171
T7 expression of eGFP, RBS-Null, replicate 2	586	2	128	3480	194	0.0042	194
T7 expression of eGFP, RBS-Null, replicate 2	676	2	112	2778	145	0.0007	145

## Sheet: OD600 (eGFP samples)
	timepoint (minutes)	0	125	135	136	177	190	196	202	213	215	316	322	333	335	376	380	382	393	430	436	442	456	495	496	502	516	555	586	592	606	615	675	682	696
ID	Sample description
ecoli_CR_00053	Expression of eGFP, RBS-2, replicate 1	0.05			0.2			0.4				1.88				3.05					3.5				3.6				3.8						3.3
ecoli_CR_00054	Expression of eGFP, RBS-2, replicate 2	0.05			0.18			0.4				1.84				3.25					3.3				3.2				3.8						3.4
ecoli_CR_00055	Expression of eGFP, RBS-1, replicate 1	0.05			0.19			0.42				2.04				2.95					3.3				3.2				3.5						3.5
ecoli_CR_00056	Expression of eGFP, RBS-1, replicate 2	0.05			0.2			0.43				1.88				3.05					3.2				3.3				3.3						3.2
ecoli_CR_00057	Expression of eGFP, RBS-Null, replicate 1	0.05			0.19			0.44				2.04				3.1					3.3				3.4				3.2						3.2
ecoli_CR_00058	Expression of eGFP, RBS-Null, replicate 2	0.05			0.2			0.42				2.24				3					3.2				3.4				3.1						3.2
ecoli_CR_00059	Control, replicate 9	0.05			0.2			0.42				2.44				3.1					3.2				3.6				3.4						3.2
ecoli_CR_00060	Control, replicate 10	0.05			0.18			0.42				2.4				3					3.3				3.2				3.2						3.3
ecoli_CR_00032	Expression of eGFP, RBS-3, replicate 1	0.05			0.15			0.34		0.4				1.64					2.65				3.8				4.2				4.3				3.8
ecoli_CR_00038	Expression of eGFP, RBS-3, replicate 2	0.05			0.15			0.35		0.39				1.68					2.8				3.9				4				4				3.9
ecoli_CR_00061	T7 expression of eGFP, RBS-2, replicate 1	0.05	0.16						0.41				1.64					2				2.3				2.1				2				2.2
ecoli_CR_00062	T7 expression of eGFP, RBS-2, replicate 2	0.05	0.17						0.44				1.64					2.1				2.3				2.2				2.1				2.1
ecoli_CR_00063	T7 expression of eGFP, RBS-1, replicate 1	0.05	0.17						0.41				1.48					1.95				2.4				2.3				2.5				2.2
ecoli_CR_00064	T7 expression of eGFP, RBS-1, replicate 2	0.05	0.16						0.43				1.48					2				2.3				2.1				2.6				2.3
ecoli_CR_00065	T7 expression of eGFP, RBS-Null, replicate 1	0.05	0.17				0.34		0.4				1.32					1.85				2.2				2.2				1.9				2.1
ecoli_CR_00066	T7 expression of eGFP, RBS-Null, replicate 2	0.05	0.17				0.35		0.41				1.4					1.95				2.3				2.1				2.2				2.1
ecoli_CR_00067	T7 control, replicate 3	0.05	0.17				0.36		0.42				1.96					3.1				3.3				3				3.1				2.9
ecoli_CR_00068	T7 control, replicate 4	0.05	0.18				0.35		0.42				2.12					3.35				3.3				3.5				3.4				2.9
ecoli_CR_00107	T7 expression of eGFP, RBS-3, replicate 1	0.05		0.15		0.24					0.39				1.32		1.6			1.85				2.45				3.2				3.3	3.3
ecoli_CR_00108	T7 expression of eGFP, RBS-3, replicate 2	0.05		0.16		0.24					0.41				1.44		1.55			1.9				2.35				3.1				3.5	3.3
ecoli_CR_00109	T7 expression of eGFP, RBS-4, replicate 1	0.05		0.15		0.25					0.38				1.44		1.75			2.25				2.8				3.2				3.3	3.4
ecoli_CR_00110	T7 expression of eGFP, RBS-4, replicate 2	0.05		0.15		0.24					0.36				1.36		1.7			2.1				2.9				3.3				3.3	3.2

## Sheet: relative OD600 (eGFP samples)
	timepoint (minutes)	-19	-17	-6	0	116	119	136	158	179	184	196	316	361	376	411	436	439	476	496	499	536	586	589	596	656	676	679	696
ID	Sample description
ecoli_CR_00053	Expression of eGFP, RBS-2, replicate 1				0.05			0.2				0.4	1.88		3.05		3.5			3.6			3.8						3.3
ecoli_CR_00054	Expression of eGFP, RBS-2, replicate 2				0.05			0.18				0.4	1.84		3.25		3.3			3.2			3.8						3.4
ecoli_CR_00055	Expression of eGFP, RBS-1, replicate 1				0.05			0.19				0.42	2.04		2.95		3.3			3.2			3.5						3.5
ecoli_CR_00056	Expression of eGFP, RBS-1, replicate 2				0.05			0.2				0.43	1.88		3.05		3.2			3.3			3.3						3.2
ecoli_CR_00057	Expression of eGFP, RBS-Null, replicate 1				0.05			0.19				0.44	2.04		3.1		3.3			3.4			3.2						3.2
ecoli_CR_00058	Expression of eGFP, RBS-Null, replicate 2				0.05			0.2				0.42	2.24		3		3.2			3.4			3.1						3.2
ecoli_CR_00059	Control, replicate 9				0.05			0.2				0.42	2.44		3.1		3.2			3.6			3.4						3.2
ecoli_CR_00060	Control, replicate 10				0.05			0.18				0.42	2.4		3		3.3			3.2			3.2						3.3
ecoli_CR_00032	Expression of eGFP, RBS-3, replicate 1		0.05				0.15			0.34		0.4	1.64		2.65			3.8			4.2			4.3				3.8
ecoli_CR_00038	Expression of eGFP, RBS-3, replicate 2		0.05				0.15			0.35		0.39	1.68		2.8			3.9			4			4				3.9
ecoli_CR_00061	T7 expression of eGFP, RBS-2, replicate 1			0.05			0.16					0.41	1.64		2		2.3			2.1			2				2.2
ecoli_CR_00062	T7 expression of eGFP, RBS-2, replicate 2			0.05			0.17					0.44	1.64		2.1		2.3			2.2			2.1				2.1
ecoli_CR_00063	T7 expression of eGFP, RBS-1, replicate 1			0.05			0.17					0.41	1.48		1.95		2.4			2.3			2.5				2.2
ecoli_CR_00064	T7 expression of eGFP, RBS-1, replicate 2			0.05			0.16					0.43	1.48		2		2.3			2.1			2.6				2.3
ecoli_CR_00065	T7 expression of eGFP, RBS-Null, replicate 1			0.05			0.17				0.34	0.4	1.32		1.85		2.2			2.2			1.9				2.1
ecoli_CR_00066	T7 expression of eGFP, RBS-Null, replicate 2			0.05			0.17				0.35	0.41	1.4		1.95		2.3			2.1			2.2				2.1
ecoli_CR_00067	T7 control, replicate 3			0.05			0.17				0.36	0.42	1.96		3.1		3.3			3			3.1				2.9
ecoli_CR_00068	T7 control, replicate 4			0.05			0.18				0.35	0.42	2.12		3.35		3.3			3.5			3.4				2.9
ecoli_CR_00107	T7 expression of eGFP, RBS-3, replicate 1	0.05				0.15			0.24			0.39	1.32	1.6		1.85			2.45			3.2			3.3	3.3
ecoli_CR_00108	T7 expression of eGFP, RBS-3, replicate 2	0.05				0.16			0.24			0.41	1.44	1.55		1.9			2.35			3.1			3.5	3.3
ecoli_CR_00109	T7 expression of eGFP, RBS-4, replicate 1	0.05				0.15			0.25			0.38	1.44	1.75		2.25			2.8			3.2			3.3	3.4
ecoli_CR_00110	T7 expression of eGFP, RBS-4, replicate 2	0.05				0.15			0.24			0.36	1.36	1.7		2.1			2.9			3.3			3.3	3.2
