# Supplementary material for: Dissecting host stress responses for predictable heterologous gene expression in E. coli
Source: Nucleic Acids Res. 2026 Mar 30;54(6):gkag256. doi: 10.1093/nar/gkag256 (PMC13034041; doi:10.1093/nar/gkag256)
Supplement: gkag256_Supplemental_Files [file gkag256_supplemental_files.zip › Supplementary Data File 3.xlsx]

## Sheet: Plasmid expression (% total)
	ecoli_CR_00001	ecoli_CR_00002	ecoli_CR_00003	ecoli_CR_00004	ecoli_CR_00005	ecoli_CR_00006	ecoli_CR_00007	ecoli_CR_00008	ecoli_CR_00009	ecoli_CR_00010	ecoli_CR_00011	ecoli_CR_00012	ecoli_CR_00013	ecoli_CR_00014	ecoli_CR_00015	ecoli_CR_00016	ecoli_CR_00019	ecoli_CR_00020	ecoli_CR_00021	ecoli_CR_00022	ecoli_CR_00023	ecoli_CR_00024	ecoli_CR_00025	ecoli_CR_00026	ecoli_CR_00027	ecoli_CR_00028	ecoli_CR_00029	ecoli_CR_00030	ecoli_CR_00031	ecoli_CR_00032	ecoli_CR_00033	ecoli_CR_00034	ecoli_CR_00035	ecoli_CR_00036	ecoli_CR_00037	ecoli_CR_00038	ecoli_CR_00039	ecoli_CR_00040	ecoli_CR_00041	ecoli_CR_00042	ecoli_CR_00043	ecoli_CR_00044	ecoli_CR_00045	ecoli_CR_00046	ecoli_CR_00047	ecoli_CR_00048	ecoli_CR_00049	ecoli_CR_00050	ecoli_CR_00051
KanR	0	0	0	0	0	0	0	0	0	0	0	0	0	0	0	0	0	0	0	0	0	0	0	0	0	0	0	0	0	0	0	0	0	0	0	0	0	0	0	0	0	0	0	0	0	0	0	0	0
pRO1600 Rep	0	0	0	0	0	0	0	0	0	0	0	0	0	0	0	0	0	0	0	0	0	0	0	0	0	0	0	0	0	0	0	0	0	0	0	0	0	0	0	0	0	0	0	0	0	0	0	0	0
AmpR	0	0	0	0	0.637869	0.492137	0.586987	0.49062	0.826645	0.691776	1.23016	0.702728	0.605059	0.57716	0.34213	0.237929	0.456603	0.710859	0.592268	0.694792	0.469793	0.581648	0.558498	0.193736	0.500139	0.605181	0.576367	0.168804	0.465624	0.364418	0.621698	0.725335	0.458029	0.61995	0.507513	0.384862	0.64359	0.479488	0.49151	0.646811	0.174039	0.644585	0.232865	0.707601	0.408962	0.379787	0.414685	0.357171	0.399033
e2a annotation kt	0	0	0	0	0	0	0	0	0	0	0	0	0	0	0	0	0	0	0	0	0	0	0	0	0	0	0	0	0	0	0	0	0	0	0	0	0	0	0	0	0	0	0	0	0	0	0	0	0
l4 100k kt	0	0	0	0	0	0	0	0	0	0	0	0	0	0	0	0	0	0	0	0	0	0	0	0	0	0	0	0	0	0	0	0	0	0	0	0	0	0	0	0	0	0	0	0	0	0	0	0	0
Rep101	0	0	0	0	0	0	0	0	0	0	0	0	0	0	0	0	0	0	0	0	0	0	0	0	0	0	0	0	0	0	0	0	0	0	0	0	0	0	0	0	0	0	0	0	0	0	0	0	0
e4orf6 kt	0	0	0	0	0	0	0	0	0	0	0	0	0	0	0	0	0	0	0	0	0	0	0	0	0	0	0	0	0	0	0	0	0	0	0	0	0	0	0	0	0	0	0	0	0	0	0	0	0
e4 orf3 kt	0	0	0	0	0	0	0	0	0	0	0	0	0	0	0	0	0	0	0	0	0	0	0	0	0	0	0	0	0	0	0	0	0	0	0	0	0	0	0	0	0	0	0	0	0	0	0	0	0
rop	0.0189473	0.0163382	0.0271085	0.028113	0.0115988	0.0140073	0.0296029	0.0301999	0.0240732	0.0223935	0.0219328	0.0219168	0.0270686	0.0269041	0.0419256	0.0243622	0.0171684	0.0887077	0.0209375	0.0218727	0.0257396	0.0315372	0.0229247	0.0243004	0.0283667	0.0318644	0.0245206	0.0232998	0.0226364	0.0261461	0.0268295	0.0401997	0.0247051	0.0244951	0.022735	0.0215703	0.0242638	0.0231348	0.0275331	0.031462	0.0116393	0.0273742	0.0165476	0.0216905	0.0370473	0.0351723	0.0246062	0.0220173	0.0236342
rhaR	0.021979	0.0202267	0.138381	0.137023	0.0454512	0.0925774	0.0150252	0.0153381	0.0673681	0.0667496	0.108037	0.0481485	0.0540734	0.05257	0.0639555	0.0458774	0.364293	0.0231216	0.0259463	0.0391501	0.0253323	0.0659605	0.0404976	0.02905	0.0237088	0.0717782	0.0420115	0.0294619	0.297916	0.0531567	0.0577688	0.0807596	0.288762	0.0768289	0.222676	0.0446505	0.0567667	0.0539579	0.295238	0.0726609	0	0	0	0	0.0681251	0.0836185	0.0510458	0.0473579	0.0474195
rhaS	0.0533832	0.0521484	0.460034	0.475459	0.2001	0.273493	0.0374762	0.0333994	0.238531	0.225879	0.261098	0.168734	0.209943	0.198732	0.169394	0.165649	1.12475	0.0207751	0.0276475	0.0369887	0.045348	0.216938	0.106609	0.0591389	0.0504689	0.251877	0.109056	0.0561779	0.70166	0.161937	0.189032	0.247583	0.857523	0.207166	0.550213	0.141427	0.152797	0.14139	0.761173	0.204492	0	0	0	0	0.407127	0.465623	0.278106	0.2625	0.263814
Mouse MT1	0	0	0	0	0	0	0	0	0	0	0	0	0	0	0	0	0	0	0	0	0	0	0	0	0	0	0	0	0	0	0	0	0	0	0	0	0	0	0	0	0	0	0	0	0	0	0	0	0
lacI	0	0	0	0	0	0	0	0	0	0	0	0	0	0	0	0	0	0	0	0	0	0	0	0	0	0	0	0	0	0	0	0	0	0	0	0	0	0	0	0	0.132746	0.0251421	0.130457	0.022783	0	0	0	0	0
EGFP	0	0	0	0	0	0	0	0	0	0	0	0	0	0	0	0	0	0	0	0	0	0	0	0	0	0	0	0	0	28.7613	0	0	0	0	0	33.5897	0	0	0	0	0	0	0	0	30.0849	24.1987	29.7728	32.1135	29.242
lacY	0	0	0	0	0	0	0	0	0	0	0	0	0	0	0	0	0	0	0	0	0	0	0	0	0	0	0	0	0	0	0	0	0	0	0	0	0	0	0	0	0.00104165	0.00750773	0.00133143	0.0126889	0	0	0	0	0
lacZ	0	0	0	0	0	0	0	0	0	0	0	0	0	0	0	0	0	0	0	0	0	0	0	0	0	0	0	0	0	0	0	0	0	0	0	0	0	0	0	0	0	0	0	0	0	0	0	0	0
CmR	0	0	0	0	0	0	0	0	0	0	0	0	0	0	0	0	0	0	0	0	0	0	0	0	0	0	0	0	0	0	0	0	0	0	0	0	0	0	0	0	0.00014307	0.00039693	9.82417e-05	0.000361861	0	0	0	0	0
redF	0	0	0	0	0	0	0	0	0	0	0	0	0	0	0	0	0	0	0	0	0	0	0	0	0	0	0	0	0	0	0	0	0	0	0	0	0	0	0	0	0.015892	0.00401308	0.0196267	0.00343901	0	0	0	0	0
repE	0	0	0	0	0	0	0	0	0	0	0	0	0	0	0	0	0	0	0	0	0	0	0	0	0	0	0	0	0	0	0	0	0	0	0	0	0	0	0	0	0.0290397	0.0136445	0.034714	0.0154204	0	0	0	0	0
sopA	0	0	0	0	0	0	0	0	0	0	0	0	0	0	0	0	0	0	0	0	0	0	0	0	0	0	0	0	0	0	0	0	0	0	0	0	0	0	0	0	1.33824e-05	0	1.37839e-05	0	0	0	0	0	0
sopB	0	0	0	0	0	0	0	0	0	0	0	0	0	0	0	0	0	0	0	0	0	0	0	0	0	0	0	0	0	0	0	0	0	0	0	0	0	0	0	0	0.000712405	0.000252675	0.00068375	0.000199638	0	0	0	0	0
T7 RNAP	0	0	0	0	0	0	0	0	0	0	0	0	0	0	0	0	0	0	0	0	0	0	0	0	0	0	0	0	0	0	0	0	0	0	0	0	0	0	0	0	0.053082	0.156492	0.0614961	0.230341	0	0	0	0	0
Thaumatin II	0	0	0	0	0	0	0	0	0	0	0	0	0	0	0	0	0	0	0	0	0	0	0	0	0	0	0	0	0	0	0	0	0	0	0	0	0	0	0	0	0	0	0	0	0	0	0	0	0
Km	0	0	0	0	0	0	0	0	0	0	0	0	0	0	0	0	0	0	0	0	0	0	0	0	0	0	0	0	0	0	0	0	0	0	0	0	0	0	0	0	0	0	0	0	0	0	0	0	0
Brazzein	0	0	0	0	0	0	51.4961	53.15	0	0	0	0	0	0	0	0	0	0	0	0	0	0	0	0	0	0	0	0	0	0	0	0	0	0	0	0	0	0	0	0	0	0	0	0	0	0	0	0	0
TEV_site	0	0	0	0	0	0	0	0	0	0	0	0	0	0	0	0	0	0	0	0	0	0	0	0	0	0	0	0	0	0	0	0	0	0	0	0	0	0	0	0	0	0	0	0	0	0	0	0	0
6xHis	0	0	0	0	0	0	0	0	0	0	0	0	0	0	0	0	0	0	0	0	0	0	0	0	0	0	0	0	0	0	0	0	0	0	0	0	0	0	0	0	0	0	0	0	0	0	0	0	0
BOVIN_Alpha-lactalbumin	0	0	0	0	0	0	0	0	20.1138	20.1726	0	0	0	0	0	0	0	0	0	0	0	0	0	0	0	0	0	0	0	0	0	0	0	0	0	0	0	0	0	0	0	0	0	0	0	0	0	0	0
BOVIN_Beta-lactoglobulin	0	0	0	0	0	0	0	0	0	0	35.3261	39.1753	0	0	0	0	0	0	0	0	0	0	0	0	0	0	0	0	0	0	0	0	0	0	0	0	0	0	0	0	0	0	0	0	0	0	0	0	0
Ovalbumin	0	0	0	0	0	0	0	0	0	0	0	0	27.2679	28.9121	0	0	0	0	0	0	0	0	0	0	0	0	0	0	0	0	0	0	0	0	0	0	0	0	0	0	0	0	0	0	0	0	0	0	0
mfp5(2)	0	0	0	0	0	0	0	0	0	0	0	0	0	0	10.5961	10.3916	0	0	0	0	0	0	0	9.42103	0	0	0	7.93868	0	0	0	0	0	0	0	0	0	0	0	0	0	0	0	0	0	0	0	0	0
prhaB	0.0042067	0.00505586	0	0	0	0	0	0	0	0	0	0	0	0	0	0	0	0	0	0	0	0	0	0	0	0	0	0	0	0	0	0	0	0	0	0	0	0	0	0	0	0	0	0	0	0	0	0	0
BCD	5.38677	5.24039	0	0	0	0	0	0	0	0	0	0	0	0	0	0	0	0	0	0	0	0	0	0	0	0	0	0	0	0	0	0	0	0	0	0	0	0	0	0	0	0	0	0	0	0	0	0	0
6His-TEV	8.24897	10.371	0	0	0	0	0	0	0	0	0	0	0	0	0	0	0	0	0	0	0	0	0	0	0	0	0	0	0	0	0	0	0	0	0	0	0	0	0	0	0	0	0	0	0	0	0	0	0
5'LIC	0	0	0	0	0	0	0	0	0	0	0	0	0	0	0	0	0	0	0	0	0	0	0	0	0	0	0	0	0	0	0	0	0	0	0	0	0	0	0	0	0	0	0	0	0	0	0	0	0
MBP	7.35721	6.50372	0	0	0	0	0	0	0	0	0	0	0	0	0	0	0	0	0	0	0	0	0	0	0	0	0	0	0	0	0	0	0	0	0	0	0	0	0	0	0	0	0	0	0	0	0	0	0
3'LIC	0	0	0	0	0	0	0	0	0	0	0	0	0	0	0	0	0	0	0	0	0	0	0	0	0	0	0	0	0	0	0	0	0	0	0	0	0	0	0	0	0	0	0	0	0	0	0	0	0
seqP-rv	0	0	0	0	0	0	0	0	0	0	0	0	0	0	0	0	0	0	0	0	0	0	0	0	0	0	0	0	0	0	0	0	0	0	0	0	0	0	0	0	0	0	0	0	0	0	0	0	0
bla	0.456867	0.384947	0.459738	0.429466	0	0	0	0	0	0	0	0	0	0	0	0	0	0	0	0	0	0	0	0	0	0	0	0	0	0	0	0	0	0	0	0	0	0	0	0	0	0	0	0	0	0	0	0	0
MNEI	0	0	0	0	35.6834	33.8827	0	0	0	0	0	0	0	0	0	0	0	0	0	0	0	0	0	0	0	0	0	0	0	0	0	0	0	0	0	0	0	0	0	0	0	0	0	0	0	0	0	0	0
BOVIN Beta-lactoglobulin	0	0	0	0	0	0	0	0	0	0	0	0	0	0	0	0	0	0	0	0	0	0	34.0079	0	0	0	32.0956	0	0	0	0	0	0	0	0	0	0	0	0	0	61.6578	0	59.8894	0	0	0	0	0	0
TEV site	0	0	0	0	0	0	0	0	0	0	0	0	0	0	0	0	0	0	0	0	0	0	0	0	0	0	0	0	0	0	0	0	0	0	0	0	0	0	0	0	0	0	0	0	0	0	0	0	0
EGFP-G4S-BLG	0	0	0	0	0	0	0	0	0	0	0	0	0	0	0	0	0	0	0	0	0	23.1448	0	0	0	22.229	0	0	0	0	23.9411	0	0	28.0628	0	0	22.0132	0	0	27.3746	0	0	0	0	0	0	0	0	0
EGFP-Alactalbumin	0	0	0	0	0	0	0	0	0	0	0	0	0	0	0	0	0	0	0	0	0	0	0	0	0	0	0	0	0	0	0	11.5048	0	0	0	0	0	13.0743	0	0	0	0	0	0	0	0	0	0	0
LacI	0	0	0	0	0	0	0	0	0	0	0	0	0	0	0	0	0	0	0	0	0	0	0	0	0	0	0	0	0	0	0	0	0	0	0	0	0	0	0	0	0	0	0	0	0	0	0	0	0
lacZ%3B1	0	0	0	0	0	0	0	0	0	0	0	0	0	0	0	0	0	0	0	0	0	0	0	0	0	0	0	0	0	0	0	0	0	0	0	0	0	0	0	0	0.0371059	0.115341	0.0380392	0.189902	0	0	0	0	0
Cm(R) cat	0	0	0	0	0	0	0	0	0	0	0	0	0	0	0	0	0	0	0	0	0	0	0	0	0	0	0	0	0	0	0	0	0	0	0	0	0	0	0	0	0	0	0	0	0	0	0	0	0
parA	0	0	0	0	0	0	0	0	0	0	0	0	0	0	0	0	0	0	0	0	0	0	0	0	0	0	0	0	0	0	0	0	0	0	0	0	0	0	0	0	0	0	0	0	0	0	0	0	0
parB	0	0	0	0	0	0	0	0	0	0	0	0	0	0	0	0	0	0	0	0	0	0	0	0	0	0	0	0	0	0	0	0	0	0	0	0	0	0	0	0	0	0	0	0	0	0	0	0	0
[truncated: 55 more columns]

## Sheet: Plasmid expression (counts)
	ecoli_CR_00001	ecoli_CR_00002	ecoli_CR_00003	ecoli_CR_00004	ecoli_CR_00005	ecoli_CR_00006	ecoli_CR_00007	ecoli_CR_00008	ecoli_CR_00009	ecoli_CR_00010	ecoli_CR_00011	ecoli_CR_00012	ecoli_CR_00013	ecoli_CR_00014	ecoli_CR_00015	ecoli_CR_00016	ecoli_CR_00019	ecoli_CR_00020	ecoli_CR_00021	ecoli_CR_00022	ecoli_CR_00023	ecoli_CR_00024	ecoli_CR_00025	ecoli_CR_00026	ecoli_CR_00027	ecoli_CR_00028	ecoli_CR_00029	ecoli_CR_00030	ecoli_CR_00031	ecoli_CR_00032	ecoli_CR_00033	ecoli_CR_00034	ecoli_CR_00035	ecoli_CR_00036	ecoli_CR_00037	ecoli_CR_00038	ecoli_CR_00039	ecoli_CR_00040	ecoli_CR_00041	ecoli_CR_00042	ecoli_CR_00043	ecoli_CR_00044	ecoli_CR_00045	ecoli_CR_00046	ecoli_CR_00047	ecoli_CR_00048	ecoli_CR_00049	ecoli_CR_00050	ecoli_CR_00051
KanR	0	0	0	0	0	0	0	0	0	0	0	0	0	0	0	0	0	0	0	0	0	0	0	0	0	0	0	0	0	0	0	0	0	0	0	0	0	0	0	0	0	0	0	0	0	0	0	0	0
pRO1600 Rep	0	0	0	0	0	0	0	0	0	0	0	0	0	0	0	0	0	0	0	0	0	0	0	0	0	0	0	0	0	0	0	0	0	0	0	0	0	0	0	0	0	0	0	0	0	0	0	0	0
AmpR	0	0	0	0	10454	24389	36064	28924	25002	21332	50048	33032	18598	20526	10141	9358	17299	34102	24528	24952	21283	19844	24702	8624	19305	23002	24470	8144	20259	13979	21970	23121	15021	19598	20133	15280	23182	18155	17377	20307	978	15682	1280	21230	65410	51219	116505	93128	61755
e2a annotation kt	0	0	0	0	0	0	0	0	0	0	0	0	0	0	0	0	0	0	0	0	0	0	0	0	0	0	0	0	0	0	0	0	0	0	0	0	0	0	0	0	0	0	0	0	0	0	0	0	0
l4 100k kt	0	0	0	0	0	0	0	0	0	0	0	0	0	0	0	0	0	0	0	0	0	0	0	0	0	0	0	0	0	0	0	0	0	0	0	0	0	0	0	0	0	0	0	0	0	0	0	0	0
Rep101	0	0	0	0	0	0	0	0	0	0	0	0	0	0	0	0	0	0	0	0	0	0	0	0	0	0	0	0	0	0	0	0	0	0	0	0	0	0	0	0	0	0	0	0	0	0	0	0	0
e4orf6 kt	0	0	0	0	0	0	0	0	0	0	0	0	0	0	0	0	0	0	0	0	0	0	0	0	0	0	0	0	0	0	0	0	0	0	0	0	0	0	0	0	0	0	0	0	0	0	0	0	0
e4 orf3 kt	0	0	0	0	0	0	0	0	0	0	0	0	0	0	0	0	0	0	0	0	0	0	0	0	0	0	0	0	0	0	0	0	0	0	0	0	0	0	0	0	0	0	0	0	0	0	0	0	0
rop	170	175	332	382	58	222	532	537	251	216	279	322	270	303	432	315	185	1193	271	258	341	314	297	325	332	357	309	323	291	298	284	403	263	237	281	261	252	249	303	311	142	321	196	279	1760	1356	1905	1563	1000
rhaR	872	958	7494	8233	1005	6488	1194	1206	3106	2847	6077	3128	2385	2618	2914	2623	17358	1375	1485	2042	1484	2904	2320	1718	1227	3556	2341	1806	16935	2679	2704	3580	13593	3287	12170	2389	2607	2568	14367	3176	0	0	0	0	14311	14255	17475	14866	8872
rhaS	2088	2435	24561	28164	4362	18896	2936	2589	10842	9498	14479	10807	9129	9757	7609	9337	52835	1218	1560	1902	2619	9416	6021	3448	2575	12302	5991	3395	39322	8046	8723	10820	39796	8738	29646	7460	6918	6634	36517	8812	0	0	0	0	84316	78256	93861	81236	48661
Mouse MT1	0	0	0	0	0	0	0	0	0	0	0	0	0	0	0	0	0	0	0	0	0	0	0	0	0	0	0	0	0	0	0	0	0	0	0	0	0	0	0	0	0	0	0	0	0	0	0	0	0
lacI	0	0	0	0	0	0	0	0	0	0	0	0	0	0	0	0	0	0	0	0	0	0	0	0	0	0	0	0	0	0	0	0	0	0	0	0	0	0	0	0	9135	1663	8716	1653	0	0	0	0	0
EGFP	0	0	0	0	0	0	0	0	0	0	0	0	0	0	0	0	0	0	0	0	0	0	0	0	0	0	0	0	0	1224150	0	0	0	0	0	1517777	0	0	0	0	0	0	0	0	5850942	3819194	9364065	9261374	5026418
lacY	0	0	0	0	0	0	0	0	0	0	0	0	0	0	0	0	0	0	0	0	0	0	0	0	0	0	0	0	0	0	0	0	0	0	0	0	0	0	0	0	83	575	103	1066	0	0	0	0	0
lacZ	0	0	0	0	0	0	0	0	0	0	0	0	0	0	0	0	0	0	0	0	0	0	0	0	0	0	0	0	0	0	0	0	0	0	0	0	0	0	0	0	0	0	0	0	0	0	0	0	0
CmR	0	0	0	0	0	0	0	0	0	0	0	0	0	0	0	0	0	0	0	0	0	0	0	0	0	0	0	0	0	0	0	0	0	0	0	0	0	0	0	0	6	16	4	16	0	0	0	0	0
redF	0	0	0	0	0	0	0	0	0	0	0	0	0	0	0	0	0	0	0	0	0	0	0	0	0	0	0	0	0	0	0	0	0	0	0	0	0	0	0	0	206	50	247	47	0	0	0	0	0
repE	0	0	0	0	0	0	0	0	0	0	0	0	0	0	0	0	0	0	0	0	0	0	0	0	0	0	0	0	0	0	0	0	0	0	0	0	0	0	0	0	1395	630	1619	781	0	0	0	0	0
sopA	0	0	0	0	0	0	0	0	0	0	0	0	0	0	0	0	0	0	0	0	0	0	0	0	0	0	0	0	0	0	0	0	0	0	0	0	0	0	0	0	1	0	1	0	0	0	0	0	0
sopB	0	0	0	0	0	0	0	0	0	0	0	0	0	0	0	0	0	0	0	0	0	0	0	0	0	0	0	0	0	0	0	0	0	0	0	0	0	0	0	0	44	15	41	13	0	0	0	0	0
T7 RNAP	0	0	0	0	0	0	0	0	0	0	0	0	0	0	0	0	0	0	0	0	0	0	0	0	0	0	0	0	0	0	0	0	0	0	0	0	0	0	0	0	8945	25347	10061	40924	0	0	0	0	0
Thaumatin II	0	0	0	0	0	0	0	0	0	0	0	0	0	0	0	0	0	0	0	0	0	0	0	0	0	0	0	0	0	0	0	0	0	0	0	0	0	0	0	0	0	0	0	0	0	0	0	0	0
Km	0	0	0	0	0	0	0	0	0	0	0	0	0	0	0	0	0	0	0	0	0	0	0	0	0	0	0	0	0	0	0	0	0	0	0	0	0	0	0	0	0	0	0	0	0	0	0	0	0
Brazzein	0	0	0	0	0	0	809766	826952	0	0	0	0	0	0	0	0	0	0	0	0	0	0	0	0	0	0	0	0	0	0	0	0	0	0	0	0	0	0	0	0	0	0	0	0	0	0	0	0	0
TEV_site	0	0	0	0	0	0	0	0	0	0	0	0	0	0	0	0	0	0	0	0	0	0	0	0	0	0	0	0	0	0	0	0	0	0	0	0	0	0	0	0	0	0	0	0	0	0	0	0	0
6xHis	0	0	0	0	0	0	0	0	0	0	0	0	0	0	0	0	0	0	0	0	0	0	0	0	0	0	0	0	0	0	0	0	0	0	0	0	0	0	0	0	0	0	0	0	0	0	0	0	0
BOVIN_Alpha-lactalbumin	0	0	0	0	0	0	0	0	409604	380035	0	0	0	0	0	0	0	0	0	0	0	0	0	0	0	0	0	0	0	0	0	0	0	0	0	0	0	0	0	0	0	0	0	0	0	0	0	0	0
BOVIN_Beta-lactoglobulin	0	0	0	0	0	0	0	0	0	0	1151517	1474873	0	0	0	0	0	0	0	0	0	0	0	0	0	0	0	0	0	0	0	0	0	0	0	0	0	0	0	0	0	0	0	0	0	0	0	0	0
Ovalbumin	0	0	0	0	0	0	0	0	0	0	0	0	1644677	1968953	0	0	0	0	0	0	0	0	0	0	0	0	0	0	0	0	0	0	0	0	0	0	0	0	0	0	0	0	0	0	0	0	0	0	0
mfp5(2)	0	0	0	0	0	0	0	0	0	0	0	0	0	0	262720	323309	0	0	0	0	0	0	0	303186	0	0	0	264813	0	0	0	0	0	0	0	0	0	0	0	0	0	0	0	0	0	0	0	0	0
prhaB	23	33	0	0	0	0	0	0	0	0	0	0	0	0	0	0	0	0	0	0	0	0	0	0	0	0	0	0	0	0	0	0	0	0	0	0	0	0	0	0	0	0	0	0	0	0	0	0	0
BCD	21145	24557	0	0	0	0	0	0	0	0	0	0	0	0	0	0	0	0	0	0	0	0	0	0	0	0	0	0	0	0	0	0	0	0	0	0	0	0	0	0	0	0	0	0	0	0	0	0	0
6His-TEV	26598	39921	0	0	0	0	0	0	0	0	0	0	0	0	0	0	0	0	0	0	0	0	0	0	0	0	0	0	0	0	0	0	0	0	0	0	0	0	0	0	0	0	0	0	0	0	0	0	0
5'LIC	0	0	0	0	0	0	0	0	0	0	0	0	0	0	0	0	0	0	0	0	0	0	0	0	0	0	0	0	0	0	0	0	0	0	0	0	0	0	0	0	0	0	0	0	0	0	0	0	0
MBP	378530	399468	0	0	0	0	0	0	0	0	0	0	0	0	0	0	0	0	0	0	0	0	0	0	0	0	0	0	0	0	0	0	0	0	0	0	0	0	0	0	0	0	0	0	0	0	0	0	0
3'LIC	0	0	0	0	0	0	0	0	0	0	0	0	0	0	0	0	0	0	0	0	0	0	0	0	0	0	0	0	0	0	0	0	0	0	0	0	0	0	0	0	0	0	0	0	0	0	0	0	0
seqP-rv	0	0	0	0	0	0	0	0	0	0	0	0	0	0	0	0	0	0	0	0	0	0	0	0	0	0	0	0	0	0	0	0	0	0	0	0	0	0	0	0	0	0	0	0	0	0	0	0	0
bla	18382	18490	25249	26169	0	0	0	0	0	0	0	0	0	0	0	0	0	0	0	0	0	0	0	0	0	0	0	0	0	0	0	0	0	0	0	0	0	0	0	0	0	0	0	0	0	0	0	0	0
MNEI	0	0	0	0	267653	805507	0	0	0	0	0	0	0	0	0	0	0	0	0	0	0	0	0	0	0	0	0	0	0	0	0	0	0	0	0	0	0	0	0	0	0	0	0	0	0	0	0	0	0
BOVIN Beta-lactoglobulin	0	0	0	0	0	0	0	0	0	0	0	0	0	0	0	0	0	0	0	0	0	0	1129007	0	0	0	1036422	0	0	0	0	0	0	0	0	0	0	0	0	0	1927583	0	1817756	0	0	0	0	0	0
TEV site	0	0	0	0	0	0	0	0	0	0	0	0	0	0	0	0	0	0	0	0	0	0	0	0	0	0	0	0	0	0	0	0	0	0	0	0	0	0	0	0	0	0	0	0	0	0	0	0	0
EGFP-G4S-BLG	0	0	0	0	0	0	0	0	0	0	0	0	0	0	0	0	0	0	0	0	0	1465460	0	0	0	1583787	0	0	0	0	1611628	0	0	1726692	0	0	1453915	0	0	1720819	0	0	0	0	0	0	0	0	0
EGFP-Alactalbumin	0	0	0	0	0	0	0	0	0	0	0	0	0	0	0	0	0	0	0	0	0	0	0	0	0	0	0	0	0	0	0	652363	0	0	0	0	0	795943	0	0	0	0	0	0	0	0	0	0	0
LacI	0	0	0	0	0	0	0	0	0	0	0	0	0	0	0	0	0	0	0	0	0	0	0	0	0	0	0	0	0	0	0	0	0	0	0	0	0	0	0	0	0	0	0	0	0	0	0	0	0
lacZ%3B1	0	0	0	0	0	0	0	0	0	0	0	0	0	0	0	0	0	0	0	0	0	0	0	0	0	0	0	0	0	0	0	0	0	0	0	0	0	0	0	0	1061	3170	1056	5725	0	0	0	0	0
Cm(R) cat	0	0	0	0	0	0	0	0	0	0	0	0	0	0	0	0	0	0	0	0	0	0	0	0	0	0	0	0	0	0	0	0	0	0	0	0	0	0	0	0	0	0	0	0	0	0	0	0	0
parA	0	0	0	0	0	0	0	0	0	0	0	0	0	0	0	0	0	0	0	0	0	0	0	0	0	0	0	0	0	0	0	0	0	0	0	0	0	0	0	0	0	0	0	0	0	0	0	0	0
parB	0	0	0	0	0	0	0	0	0	0	0	0	0	0	0	0	0	0	0	0	0	0	0	0	0	0	0	0	0	0	0	0	0	0	0	0	0	0	0	0	0	0	0	0	0	0	0	0	0
[truncated: 55 more columns]
