# Supplementary material for: Dissecting host stress responses for predictable heterologous gene expression in E. coli
Source: Nucleic Acids Res. 2026 Mar 30;54(6):gkag256. doi: 10.1093/nar/gkag256 (PMC13034041; doi:10.1093/nar/gkag256)
Supplement: gkag256_Supplemental_Files [file gkag256_supplemental_files.zip › Supplementary Data File 4.xlsx]

## Sheet: FITC (osmolytes)
Specimen	t	Replicate	All Mean FITC-A	All SD FITC-A
Expression of eGFP	4.5	1	142175	44788.1
Expression of eGFP	4.5	2	142850	47266.9
Expression of eGFP	4.5	3	138738	45808.6
Expression of eGFP	4.5	4	137296	47667.8
Expression of eGFP, 5 mM choline	4.5	1	169621	51906.6
Expression of eGFP, 5 mM choline	4.5	2	154200	50732.1
Expression of eGFP, 5 mM choline	4.5	3	174535	54923.8
Expression of eGFP, 5 mM choline	4.5	4	171488	56092.3
Expression of eGFP, 5 mM betaine	4.5	1	165450	51990.7
Expression of eGFP, 5 mM betaine	4.5	2	167835	54393.6
Expression of eGFP, 5 mM betaine	4.5	3	166022	53580.9
Expression of eGFP, 5 mM betaine	4.5	4	164335	52710.4
Expression of eGFP	5.5	1	369529	117435
Expression of eGFP	5.5	2	374376	116199
Expression of eGFP	5.5	3	376632	119331
Expression of eGFP	5.5	4	369491	116570
Expression of eGFP, 5 mM choline	5.5	1	404800	124291
Expression of eGFP, 5 mM choline	5.5	2	393911	119328
Expression of eGFP, 5 mM choline	5.5	3	427449	129664
Expression of eGFP, 5 mM choline	5.5	4	432732	138773
Expression of eGFP, 5 mM betaine	5.5	1	414974	132959
Expression of eGFP, 5 mM betaine	5.5	2	419793	135046
Expression of eGFP, 5 mM betaine	5.5	3	417164	134170
Expression of eGFP, 5 mM betaine	5.5	4	409876	129214
Expression of eGFP	6.58	1	731822	247458
Expression of eGFP	6.58	2	742475	240093
Expression of eGFP	6.58	3	733325	249640
Expression of eGFP	6.58	4	746345	247295
Expression of eGFP, 5 mM choline	6.58	1	783430	277320
Expression of eGFP, 5 mM choline	6.58	2	764329	247712
Expression of eGFP, 5 mM choline	6.58	3	529081	281375
Expression of eGFP, 5 mM choline	6.58	4	784203	270779
Expression of eGFP, 5 mM betaine	6.58	1	770058	269169
Expression of eGFP, 5 mM betaine	6.58	2	779185	273102
Expression of eGFP, 5 mM betaine	6.58	3	785487	267188
Expression of eGFP, 5 mM betaine	6.58	4	754157	259523
Expression of eGFP	7.5	1	930923	332210
Expression of eGFP	7.5	2	920270	340793
Expression of eGFP	7.5	3	833693	298203
Expression of eGFP	7.5	4	918970	326312
Expression of eGFP, 5 mM choline	7.5	1	940965	337912
Expression of eGFP, 5 mM choline	7.5	2	998960	371911
Expression of eGFP, 5 mM choline	7.5	3	976310	369374
Expression of eGFP, 5 mM choline	7.5	4	948882	357413
Expression of eGFP, 5 mM betaine	7.5	1	862669	322502
Expression of eGFP, 5 mM betaine	7.5	2	876473	322552
Expression of eGFP, 5 mM betaine	7.5	3	944206	352671
Expression of eGFP, 5 mM betaine	7.5	4	866147	335138
Expression of eGFP	9.5	1	1068572	405675
Expression of eGFP	9.5	2	1090562	447676
Expression of eGFP	9.5	3	1063337	399916
Expression of eGFP	9.5	4	986756	449842
Expression of eGFP, 5 mM choline	9.5	1	1113658	427946
Expression of eGFP, 5 mM choline	9.5	2	1154680	460354
Expression of eGFP, 5 mM choline	9.5	3	1197105	475249
Expression of eGFP, 5 mM choline	9.5	4	1148550	448943
Expression of eGFP, 5 mM betaine	9.5	1	1040205	391593
Expression of eGFP, 5 mM betaine	9.5	2	1081610	422851
Expression of eGFP, 5 mM betaine	9.5	3	1117148	426990
Expression of eGFP, 5 mM betaine	9.5	4	1070227	428443

## Sheet: OD600 (osmolytes)
time (hours)	0	2	3	4.5	5.5	6.58	7.5	9.5
Expression of eGFP	0	0.22	0.43	1.12	1.75	2.85	3.7	3.5
Expression of eGFP	0	0.21	0.4	1.04	1.8	2.55	3.7	3.7
Expression of eGFP	0	0.2	0.44	1.16	1.85	2.9	4	3.9
Expression of eGFP	0	0.22	0.42	1.06	1.7	2.75	3.8	4
Expression of eGFP, 5 mM choline	0	0.23	0.43	1.14	1.75	2.75	4.1	3.8
Expression of eGFP, 5 mM choline	0	0.21	0.4	1.1	1.75	2.8	3.6	3.9
Expression of eGFP, 5 mM choline	0	0.22	0.42	1.16	1.75	2.75	3.6	3.9
Expression of eGFP, 5 mM choline	0	0.21	0.42	1.18	1.8	2.9	4	3.7
Expression of eGFP, 5 mM betaine	0	0.22	0.46	1.16	1.6	3	3.9	3.7
Expression of eGFP, 5 mM betaine	0	0.23	0.47	1.16	1.9	2.8	3.9	3.7
Expression of eGFP, 5 mM betaine	0	0.22	0.43	1.18	1.9	2.9	4.1	3.8
Expression of eGFP, 5 mM betaine	0	0.23	0.45	1.16	2	3	4	3.6

## Sheet: FITC (rspAB expression)
Specimen	t	Replicate	All Mean FITC-A	All SD FITC-A
Expression of eGFP	4.33	1	86753	38902.8
Expression of eGFP, rspAB co-expression	5.33	1	426241	240864
Expression of eGFP	6.33	1	722189	233570
Expression of eGFP	4.33	2	93095	47442.8
Expression of eGFP, rspAB co-expression	5.33	2	405531	200432
Expression of eGFP	6.33	2	692906	244384
Expression of eGFP	4.33	3	93720	38645.3
Expression of eGFP, rspAB co-expression	5.33	3	409283	185259
Expression of eGFP	6.33	3	708266	233567
Expression of eGFP	4.33	4	97132	40143.8
Expression of eGFP, rspAB co-expression	5.33	4	418689	181623
Expression of eGFP	6.33	4	704662	241299
Expression of eGFP, rspAB co-expression	4.33	1	124180	82201.3
Expression of eGFP	5.33	1	331622	106524
Expression of eGFP, rspAB co-expression	6.33	1	788183	369200
Expression of eGFP, rspAB co-expression	4.33	2	117692	76236.3
Expression of eGFP	5.33	2	330701	112275
Expression of eGFP, rspAB co-expression	6.33	2	774423	307903
Expression of eGFP, rspAB co-expression	4.33	3	120751	73483.2
Expression of eGFP	5.33	3	367909	121953
Expression of eGFP, rspAB co-expression	6.33	3	762095	351036
Expression of eGFP, rspAB co-expression	4.33	4	123992	68606.7
Expression of eGFP	5.33	4	357124	115899
Expression of eGFP, rspAB co-expression	6.33	4	774425	310320
Expression of eGFP	8.17	1	937942	368383
Expression of eGFP	10	1	1122293	490133
Expression of eGFP	8.17	2	927241	373326
Expression of eGFP	10	2	1100018	459235
Expression of eGFP	8.17	3	979833	385665
Expression of eGFP	10	3	1125874	435623
Expression of eGFP	8.17	4	966737	379996
Expression of eGFP	10	4	1099225	428250
Expression of eGFP, rspAB co-expression	8.17	1	1189777	610346
Expression of eGFP, rspAB co-expression	10	1	1430669	783681
Expression of eGFP, rspAB co-expression	8.17	2	1217962	640290
Expression of eGFP, rspAB co-expression	10	2	1470692	763571
Expression of eGFP, rspAB co-expression	8.17	3	1177646	610417
Expression of eGFP, rspAB co-expression	10	3	1516311	775231
Expression of eGFP, rspAB co-expression	8.17	4	1188142	618002
Expression of eGFP, rspAB co-expression	10	4	1510962	770246

## Sheet: OD600 (rspAB expression)
time (hours)	0	2	3.23	4.33	5.33	6.33	8.166	10
Expression of eGFP	0	0.14	0.35	0.72	1.65	2.4	4.1	3.9
Expression of eGFP	0	0.16	0.37	0.72	1.6	2.25	3.9	4
Expression of eGFP	0	0.15	0.37	0.74	1.65	2.45	3.9	4.4
Expression of eGFP	0	0.14	0.35	0.74	1.75	2.35	3.9	4
Expression of eGFP, rspAB co-expression	0	0.15	0.32	0.78	1.5	2.15	3.7	4
Expression of eGFP, rspAB co-expression	0	0.17	0.33	0.82	1.3	2.05	3.9	3.7
Expression of eGFP, rspAB co-expression	0	0.14	0.34	0.78	1.35	1.95	3.6	4
Expression of eGFP, rspAB co-expression	0	0.15	0.32	0.84	1.4	2	4.2	3.9

## Sheet: FITC (rspAB KO)
Specimen	t	Replicate	All Mean FITC-A	All Mean FSC-A
Expression of eGFP	4.1	1	61963	66028
Expression of eGFP	4.1	2	58364	46714
Expression of eGFP	4.1	3	69857	43705
Expression of eGFP	4.1	4	86083	24807
Expression of eGFP, rspAB KO	4.1	1	69504	30729
Expression of eGFP, rspAB KO	4.1	2	71546	35348
Expression of eGFP, rspAB KO	4.1	3	69046	27808
Expression of eGFP, rspAB KO	4.1	4	71100	47315
Expression of eGFP	5.1	1	245660	39056
Expression of eGFP	5.1	2	229047	29978
Expression of eGFP	5.1	3	245274	26479
Expression of eGFP	5.1	4	267235	47734
Expression of eGFP, rspAB KO	5.1	1	262846	29578
Expression of eGFP, rspAB KO	5.1	2	268117	31853
Expression of eGFP, rspAB KO	5.1	3	267562	29458
Expression of eGFP, rspAB KO	5.1	4	274481	23967
Expression of eGFP	6.1	1	568737	29997
Expression of eGFP	6.1	2	547740	35615
Expression of eGFP	6.1	3	570378	27713
Expression of eGFP	6.1	4	583491	33302
Expression of eGFP, rspAB KO	6.1	1	547947	35382
Expression of eGFP, rspAB KO	6.1	2	567608	27913
Expression of eGFP, rspAB KO	6.1	3	540642	28343
Expression of eGFP, rspAB KO	6.1	4	566084	28665
Expression of eGFP	8.1	1	981612	29248
Expression of eGFP	8.1	2	970898	34843
Expression of eGFP	8.1	3	951404	54326
Expression of eGFP	8.1	4	994473	55181
Expression of eGFP, rspAB KO	8.1	1	953036	35017
Expression of eGFP, rspAB KO	8.1	2	955100	31704
Expression of eGFP, rspAB KO	8.1	3	979810	36341
Expression of eGFP, rspAB KO	8.1	4	928387	33944
Expression of eGFP	10.1	1	1223308	31449
Expression of eGFP	10.1	2	1223157	33343
Expression of eGFP	10.1	3	1341766	35275
Expression of eGFP	10.1	4	1270683	34198
Expression of eGFP, rspAB KO	10.1	1	1182280	31437
Expression of eGFP, rspAB KO	10.1	2	1153130	30153
Expression of eGFP, rspAB KO	10.1	3	1182449	34533
Expression of eGFP, rspAB KO	10.1	4	1137828	28901

## Sheet: OD600 (rspAB KO)
time (hours)	0	2	3.1	4.1	5.1	6.1	8.1	10.1
Expression of eGFP	0	0.21	0.41	0.88	1.35	2.25	4.5	4.2
Expression of eGFP	0	0.2	0.4	0.76	1.3	2.05	4	4.3
Expression of eGFP	0	0.2	0.39	0.78	1.45	2.15	3.9	4.2
Expression of eGFP	0	0.2	0.42	0.84	1.35	2.15	4	4.1
Expression of eGFP, rspAB KO	0	0.2	0.42	0.86	1.5	2.2	4	4.2
Expression of eGFP, rspAB KO	0	0.2	0.41	0.84	1.65	2.5	3.8	4.4
Expression of eGFP, rspAB KO	0	0.21	0.4	0.9	1.45	2.25	4.4	4.4
Expression of eGFP, rspAB KO	0	0.22	0.45	0.96	1.5	2.5	4.1	4
