# Supplementary material for: Dissecting host stress responses for predictable heterologous gene expression in E. coli
Source: Nucleic Acids Res. 2026 Mar 30;54(6):gkag256. doi: 10.1093/nar/gkag256 (PMC13034041; doi:10.1093/nar/gkag256)
Supplement: gkag256_Supplemental_Files [file gkag256_supplemental_files.zip › Supplementary Data File 5.xlsx]

## Sheet: DEGs_control_vs_mRNA_cluster
gene_name	difference	abs_diff	qvalue	membership_in_iModulons
pgaB	4.04615	4.04615	0.000781269	None
pgaA	3.76834	3.76834	0.000781269	None
pgaC	3.75205	3.75205	0.000781269	None
malE	-3.73455	3.73455	0.00204542	malE OE, Maltose
cspA	3.50061	3.50061	0.000781269	Cold Shock, PAL Amp
malK	-3.40307	3.40307	0.011712	Maltose
zinT	-3.18786	3.18786	0.000895583	Zinc-1
pgaD	3.10927	3.10927	0.000781269	None
ompW	-2.89558	2.89558	0.000781269	UC-1, Fnr-3, UC-5
ygaM	-2.86044	2.86044	0.029878	RpoS
yfaT	2.76874	2.76874	0.000781269	None
gfcA	2.70263	2.70263	0.000781269	None
yahO	-2.68729	2.68729	0.000781269	UC-2, RpoS
yccJ	-2.61425	2.61425	0.000781269	RpoS
cspF	2.56768	2.56768	0.00244612	Cold Shock, ppGpp
yfaS	2.56662	2.56662	0.000781269	None
wrbA	-2.55688	2.55688	0.00292912	RpoS
manZ	-2.55659	2.55659	0.000781269	Crp-2
ymfH	2.55523	2.55523	0.00104684	YmfT
pliG	-2.53894	2.53894	0.000781269	Zinc-1
ykgM	-2.51466	2.51466	0.000895583	Zinc-1
manY	-2.49627	2.49627	0.016211	Crp-2
cspG	2.47829	2.47829	0.00595329	Cold Shock
deaD	2.47659	2.47659	0.000781269	None
adhE	-2.46053	2.46053	0.000895583	ROS TALE Del-2, Cra
elaB	-2.42175	2.42175	0.000781269	RpoS
glpB	-2.39757	2.39757	0.000781269	Glycerol
hdeA	-2.34061	2.34061	0.000781269	GadXW
dgcT	2.33662	2.33662	0.0460246	None
hdeB	-2.30259	2.30259	0.000781269	GadXW
ycaC	-2.26629	2.26629	0.00351523	RpoS
ortT	2.25353	2.25353	0.00244612	Fnr-3
yiaG	-2.2364	2.2364	0.000781269	PAL Amp, RpoS
gpr	-2.21465	2.21465	0.004196	Crp-1
ycfZ	2.14836	2.14836	0.000781269	None
insK	2.14314	2.14314	0.000781269	None
fdnH	2.13719	2.13719	0.00104684	NO Stress
plsX	2.12236	2.12236	0.000781269	None
glpA	-2.11945	2.11945	0.000781269	Glycerol
ybgD	2.07836	2.07836	0.000781269	None
insJ	2.04403	2.04403	0.000895583	None
blc	-2.03288	2.03288	0.00123407	RpoS
glpC	-2.02422	2.02422	0.000781269	Glycerol
yfhR	2.01983	2.01983	0.000781269	None
agp	-2.01449	2.01449	0.000781269	Crp-1
rnhB	2.01283	2.01283	0.00123407	None
malF	-2.01221	2.01221	0.000781269	Maltose
raiA	-2.00601	2.00601	0.000895583	Crp-2, CpxR, Crp-1
fimD	2.0058	2.0058	0.00204542	Fimbriae
fbaB	-2.00242	2.00242	0.000781269	RpoS

## Sheet: DEGs_control_vs_mRNA_protein_cl
gene_name	difference	abs_diff	qvalue	membership_in_iModulons
ibpB	7.65523	7.65523	0.00755641	RpoH, Proteostasis
ibpA	6.28747	6.28747	0.0186607	RpoH, Proteostasis
proP	4.27725	4.27725	0.00100769	crp KO-1
betT	4.26443	4.26443	0.00135461	ArcA, Proteostasis
afuB	4.24265	4.24265	0.00155288	None
ycjX	3.96496	3.96496	0.000905939	RpoH
pyrI	-3.90799	3.90799	0.00755641	Pyrimidine
yjcB	3.57382	3.57382	0.0414546	crp KO-1
ycjF	3.56944	3.56944	0.0312785	RpoH
dnaJ	3.52472	3.52472	0.000905939	RpoH
fxsA	3.4282	3.4282	0.000905939	RpoH
cspB	3.41112	3.41112	0.0171119	Cold Shock, LPS
betI	3.27698	3.27698	0.000905939	ArcA, Proteostasis
afuC	3.22204	3.22204	0.00100769	None
dnaK	3.20807	3.20807	0.00755641	RpoH
betA	3.15733	3.15733	0.000905939	Proteostasis
bhsA	3.14127	3.14127	0.000905939	Salicylic Acid, crp KO-1, FliA, Hot TALE 16
betB	3.12035	3.12035	0.0478056	ArcA, Proteostasis
bioB	-3.10214	3.10214	0.000905939	Biotin
insL-2	3.09711	3.09711	0.00185855	RpoH
cspA	3.08101	3.08101	0.000905939	Cold Shock, PAL Amp
insL-3	3.0548	3.0548	0.000905939	RpoH
ompW	-2.98831	2.98831	0.000905939	UC-1, Fnr-3, UC-5
bssS	2.96683	2.96683	0.0053113	RpoH
zntR	2.93264	2.93264	0.00261759	RpoH
lapA	2.88109	2.88109	0.000905939	None
macB	2.86929	2.86929	0.000905939	None
lpxP	2.82611	2.82611	0.0360698	Cold Shock
gfcA	2.81951	2.81951	0.000905939	None
bioF	-2.80674	2.80674	0.000905939	Biotin
ydfJ	2.7885	2.7885	0.00220445	None
bioD	-2.78479	2.78479	0.000905939	Biotin
puuD	2.72677	2.72677	0.00444139	Putrescine, ArcA
yedR	2.72648	2.72648	0.0171119	crp KO-1
hslR	2.72621	2.72621	0.000905939	RpoH
mmuP	2.71367	2.71367	0.00312338	Methionine
dhaR	2.69845	2.69845	0.00312338	None
insB-2	2.68828	2.68828	0.00100769	None
bioC	-2.63247	2.63247	0.000905939	Biotin
gatB	-2.62584	2.62584	0.000905939	Crp-2
ynaE	2.6217	2.6217	0.000905939	Cold Shock, IS Elements-2
hslV	2.61531	2.61531	0.00135461	RpoH
yddM	2.60107	2.60107	0.00155288	None
ykgO	-2.583	2.583	0.00185855	Resistance, Zinc-1
ycfJ	2.57923	2.57923	0.000905939	UC-4
ybeD	2.57798	2.57798	0.00220445	RpoH
malE	-2.55386	2.55386	0.000905939	malE OE, Maltose
miaA	2.54563	2.54563	0.00312338	RpoH
insB-3	2.53287	2.53287	0.00261759	IS Elements-2
frmR	2.52924	2.52924	0.000905939	None
ynbB	2.51751	2.51751	0.0147115	None
ydfU	2.51421	2.51421	0.0124833	None
prfH	2.47127	2.47127	0.00100769	None
yafE	2.4702	2.4702	0.000905939	None
cnoX	2.44772	2.44772	0.000905939	RpoH
fdnH	2.44454	2.44454	0.0147115	NO Stress
carA	-2.44181	2.44181	0.00155288	Pyrimidine, Arginine
bioA	-2.43503	2.43503	0.000905939	Biotin
iraP	-2.42383	2.42383	0.00155288	UC-2, Proteostasis
yaiT	2.39831	2.39831	0.000905939	None
ydjM	2.36577	2.36577	0.000905939	None
insB-1	2.35419	2.35419	0.0360698	IS Elements-3
yafD	2.35233	2.35233	0.00135461	None
malK	-2.33836	2.33836	0.00135461	Maltose
ydeT	2.32452	2.32452	0.0414546	Magnesium
sfmD	2.31223	2.31223	0.00220445	None
clpS	2.30997	2.30997	0.00155288	OxyR
uraA	-2.30381	2.30381	0.000905939	Pyrimidine
ykgM	-2.29032	2.29032	0.00261759	Zinc-1
yaaY	2.28257	2.28257	0.000905939	SoxS
ydeP	2.25792	2.25792	0.0011505	EvgA
cynR	2.25194	2.25194	0.000905939	None
uidC	2.24299	2.24299	0.0478056	None
aaeX	2.23392	2.23392	0.00755641	Salicylic Acid, IS elements-4
gatD	-2.21528	2.21528	0.0414546	Crp-2
rlmE	2.19405	2.19405	0.000905939	None
rem	2.18576	2.18576	0.00155288	None
deaD	2.16284	2.16284	0.0200503	None
yjfL	2.15431	2.15431	0.00100769	None
ybgD	2.15369	2.15369	0.000905939	None
yjeM	2.15053	2.15053	0.0053113	None
yibS	2.14735	2.14735	0.0233588	PAL Amp
hslU	2.14346	2.14346	0.0053113	RpoH
yjeN	2.12999	2.12999	0.000905939	None
hslO	2.11785	2.11785	0.000905939	RpoH
maoP	-2.10493	2.10493	0.00100769	None
yohK	2.10171	2.10171	0.0105677	YieP
yfaS	2.09901	2.09901	0.000905939	None
ybfB	2.09775	2.09775	0.0011505	LPS
phoQ	2.07226	2.07226	0.0389935	None
ydaY	2.0645	2.0645	0.00220445	None
hdeB	-2.05977	2.05977	0.000905939	GadXW
pliG	-2.05381	2.05381	0.0270707	Zinc-1
sdiA	2.05146	2.05146	0.00155288	None
mqsR	2.04534	2.04534	0.000905939	None
ygeQ	2.04142	2.04142	0.0414546	None
astA	2.02036	2.02036	0.00100769	NtrC-3, Acetate
ynaL	-2.01894	2.01894	0.0233588	RpoS
ynaM	2.01042	2.01042	0.00220445	Cold Shock, LPS
gfcB	2.00966	2.00966	0.00100769	None
ygaY	2.00928	2.00928	0.000905939	SoxS
ynfL	2.00741	2.00741	0.000905939	None
pyrC	-2.00425	2.00425	0.00185855	None
yjfC	2.00255	2.00255	0.00100769	None
